# Supplementary material for: N′-(3,5-Dichloro-2-hy­droxy­benzyl­idene)-4-(dimethyl­amino)­benzohydrazide methanol monosolvate
Source: Acta Crystallogr Sect E Struct Rep Online. 2012 Mar 10;68(Pt 4):o1042. doi: 10.1107/S1600536812010148 (PMC3344003; doi:10.1107/S1600536812010148)
Supplement: Supplementary file 2 [file e-68-o1042-Isup2.hkl]

# 
# h,k,l, Fc-squared, Fo-squared, sigma(Fo-squared) and status flag 
# 
data_I
_shelx_title ' A in P2(1)/n' 
_shelx_refln_list_code          4 
_shelx_F_calc_maximum      190.98 
_exptl_crystal_F_000       800.00 
_reflns_d_resolution_high  0.8257 
 
loop_ 
 _symmetry_equiv_pos_as_xyz 
 'x, y, z' 
 '-x+1/2, y+1/2, -z+1/2' 
 '-x, -y, -z' 
 'x-1/2, -y-1/2, z-1/2' 
 
_cell_length_a     7.6498 
_cell_length_b    14.3376 
_cell_length_c    16.8842 
_cell_angle_alpha  90.000 
_cell_angle_beta  103.076 
_cell_angle_gamma  90.000 
 
_shelx_F_squared_multiplier     1.000 
 
loop_ 
 _refln_index_h 
 _refln_index_k 
 _refln_index_l 
 _refln_F_squared_calc 
 _refln_F_squared_meas 
 _refln_F_squared_sigma 
 _refln_observed_status 
   4   0   0     5291.25     5354.21    101.61 o 
   6   0   0      875.08      819.53     60.00 o 
   8   0   0       50.88       28.97     31.04 o 
   1   1   0     2311.21     2380.65     30.50 o 
   4   1   0       18.04       37.33     10.18 o 
   5   1   0      184.25      208.93     19.00 o 
   6   1   0       24.05       21.66     10.74 o 
   7   1   0       74.63       61.81     24.93 o 
   8   1   0       14.07       21.51     25.35 o 
   9   1   0        0.76       -7.16     17.64 o 
   0   2   0    20100.53    18766.81    213.12 o 
   1   2   0       78.03       79.99     11.14 o 
   2   2   0    18536.15    16681.39    242.29 o 
   3   2   0     4556.60     4189.91     55.35 o 
   4   2   0      103.16      109.14     13.38 o 
   5   2   0      152.81      157.27     17.18 o 
   6   2   0      432.51      425.64     35.74 o 
   7   2   0       10.92       24.19     14.38 o 
   8   2   0       49.83       63.38     19.03 o 
   1   3   0     5515.81     6279.26     67.24 o 
   2   3   0      428.62      426.16     14.57 o 
   4   3   0      164.33      181.54     16.02 o 
   5   3   0      548.88      482.54     25.76 o 
   6   3   0      477.74      407.37     48.47 o 
   7   3   0       29.04       51.43     35.69 o 
   8   3   0        0.27       40.08     21.57 o 
   0   4   0       32.08       26.83     23.79 o 
   1   4   0      217.80      279.17     26.58 o 
   3   4   0       54.84       83.93     10.46 o 
   4   4   0      427.43      445.83     28.37 o 
   5   4   0      120.21      146.67     25.80 o 
   6   4   0       16.38       22.07     17.37 o 
   7   4   0        9.40       20.35     14.24 o 
   8   4   0       68.40       83.47     22.05 o 
   1   5   0     1643.97     1624.53     30.18 o 
   3   5   0       13.62        9.20      7.45 o 
   4   5   0     2079.39     1898.99     57.20 o 
   5   5   0        0.20        0.32     10.90 o 
   6   5   0       50.60       36.30     16.17 o 
   7   5   0      119.07      144.98     26.45 o 
   8   5   0       18.20       28.99     17.80 o 
   0   6   0      988.24     1067.00     38.36 o 
   1   6   0       17.64       58.99     10.45 o 
   2   6   0       48.58       31.22      9.19 o 
   3   6   0      736.20      792.99     33.65 o 
   4   6   0      533.76      594.06     37.01 o 
   5   6   0      188.41      219.82     26.28 o 
   6   6   0      186.97      205.77     32.16 o 
   7   6   0       17.48       41.33     17.70 o 
   8   6   0       84.79       98.99     29.89 o 
   1   7   0        5.09        7.19      8.24 o 
   2   7   0      595.42      589.58     21.13 o 
   3   7   0      542.40      529.75     30.12 o 
   4   7   0      215.69      224.87     24.62 o 
   5   7   0      120.31      134.36     22.98 o 
   6   7   0        0.04       10.40     13.95 o 
   7   7   0        3.47        6.79     15.07 o 
   8   7   0        0.70       58.61     24.60 o 
   0   8   0     1051.96     1102.56     44.99 o 
   1   8   0        0.61        6.23      8.73 o 
   2   8   0     1137.94      994.63     38.58 o 
   3   8   0     1405.76     1252.95     56.03 o 
   4   8   0      436.61      364.27     34.65 o 
   5   8   0      302.96      352.87     32.93 o 
   6   8   0       17.34       10.29     13.92 o 
   7   8   0        3.86       16.55     20.76 o 
   8   8   0        0.00       18.41     40.86 o 
   2   9   0      219.78      221.41     27.31 o 
   3   9   0        1.82       21.41     13.92 o 
   4   9   0       43.40       64.38     18.64 o 
   5   9   0       18.37       23.76     15.51 o 
   6   9   0       22.95       29.82     15.95 o 
   7   9   0        0.42       15.73     64.14 o 
   0  10   0      160.25      168.75     25.35 o 
   1  10   0      619.48      556.12     31.98 o 
   2  10   0      241.40      230.42     25.57 o 
   3  10   0      453.52      504.84     36.45 o 
   4  10   0        3.43        5.86     12.89 o 
   5  10   0      124.29      127.39     24.85 o 
   6  10   0       18.13       41.55     27.08 o 
   7  10   0       20.16       34.72     22.54 o 
   2  11   0      205.40      248.93     41.60 o 
   4  11   0      307.17      357.50     43.79 o 
   5  11   0       19.12       27.61     16.58 o 
   6  11   0       13.80       24.03     23.36 o 
   0  12   0       22.39       43.45     30.00 o 
   1  12   0      261.01      232.85     32.69 o 
   2  12   0        9.56       -5.27     13.43 o 
   3  12   0       19.02       29.61     16.29 o 
   4  12   0       86.11       94.28     41.42 o 
   5  12   0       21.52       36.98     38.80 o 
   6  12   0       14.60       14.06     23.03 o 
   1  13   0        4.28       28.41     16.67 o 
   2  13   0       10.38       20.64     15.58 o 
   3  13   0       22.39       39.56     17.23 o 
   4  13   0        4.76       15.33     21.50 o 
   5  13   0       41.93       58.47     27.77 o 
   0  14   0      527.47      588.66     72.42 o 
   1  14   0       97.58       82.85     27.04 o 
   2  14   0        0.14       13.51     15.51 o 
   3  14   0        0.16       19.56     27.04 o 
   4  14   0        1.63       17.77     24.83 o 
   5  14   0        8.29       49.87     27.93 o 
   1  15   0       40.36       21.23     21.18 o 
   2  15   0        7.11       -2.39     17.91 o 
   3  15   0       10.41       56.13     19.40 o 
   4  15   0        0.53       62.16     31.55 o 
   0  16   0       12.26      -20.69     27.93 o 
   1  16   0       57.74       56.64     27.77 o 
   2  16   0       41.70       71.81     28.50 o 
   3  16   0        1.22       47.85     24.31 o 
   1  17   0      131.93       87.98     31.82 o 
  -9   0   1        9.33        2.07     26.90 o 
  -7   0   1       18.14       27.80     17.59 o 
  -5   0   1      804.52      680.68     39.01 o 
  -3   0   1     2378.41     2049.28     51.66 o 
  -1   0   1       59.91       52.76     10.35 o 
   1   0   1     3494.45     3499.90     73.45 o 
   3   0   1     1288.15     1420.06     46.04 o 
   5   0   1       29.74       32.51     14.90 o 
   7   0   1       35.48       24.83     23.79 o 
  -9   1   1       19.60        5.55     24.83 o 
  -8   1   1        0.01       11.26     13.51 o 
  -7   1   1        0.05       -2.53     11.11 o 
  -6   1   1       29.85       65.87     14.39 o 
  -5   1   1       53.25       62.13     12.41 o 
  -4   1   1      613.39      583.59     22.89 o 
  -3   1   1     1371.98     1434.15     30.52 o 
  -2   1   1     8655.14     9292.03    107.36 o 
   1   1   1      575.60      571.26     15.89 o 
   3   1   1      233.76      315.64     16.59 o 
   4   1   1     5036.71     4739.64     68.23 o 
   5   1   1        2.23       -2.62      7.98 o 
   6   1   1      553.35      469.06     38.08 o 
   7   1   1      144.26      121.33     22.78 o 
   8   1   1        0.05        3.59     17.18 o 
  -9   2   1        0.00       -2.07     24.83 o 
  -8   2   1        0.14       14.57     18.62 o 
  -7   2   1       11.72        3.29     11.63 o 
  -5   2   1        7.13       12.17      8.92 o 
  -4   2   1      669.17      641.31     24.03 o 
  -3   2   1      616.12      575.78     19.92 o 
  -2   2   1      368.87      334.37     13.51 o 
  -1   2   1      497.42      524.16     12.72 o 
   0   2   1     4100.96     4194.12     42.61 o 
   2   2   1     1543.37     1489.98     26.98 o 
   3   2   1      225.74      340.77     26.61 o 
   4   2   1      649.98      599.41     24.47 o 
   5   2   1       69.22      104.29     15.05 o 
   6   2   1      204.38      202.06     31.38 o 
   7   2   1        0.03        2.22     12.36 o 
   8   2   1       42.75       53.87     18.31 o 
  -8   3   1       27.84       34.27     19.59 o 
  -7   3   1       31.63       48.95     20.38 o 
  -6   3   1       61.39       51.36     20.44 o 
  -5   3   1       23.05       22.62     11.67 o 
  -4   3   1      929.96      923.23     42.42 o 
  -3   3   1      381.18      319.89     15.99 o 
  -2   3   1      500.59      537.75     16.70 o 
  -1   3   1    10571.65    10494.06     95.45 o 
   0   3   1     6485.08     6419.95     72.43 o 
   1   3   1        9.66       14.92      9.13 o 
   3   3   1      766.37      694.16     21.91 o 
   4   3   1     1812.01     1698.51     39.85 o 
   5   3   1     1173.16      998.62     41.70 o 
   6   3   1       42.92       57.23     17.72 o 
   7   3   1       41.02       16.08     14.06 o 
   8   3   1       40.41       50.61     36.73 o 
  -8   4   1       25.52       44.01     17.61 o 
  -7   4   1        0.03       13.56     13.48 o 
  -6   4   1       31.91       67.46     17.99 o 
  -5   4   1       33.61       12.61     11.17 o 
  -4   4   1      631.10      634.03     24.35 o 
  -3   4   1      470.27      510.40     19.48 o 
  -2   4   1      491.50      522.33     17.27 o 
  -1   4   1     1539.50     1494.46     28.22 o 
   0   4   1     1728.91     1763.32     29.55 o 
   1   4   1     1713.79     1738.02     70.22 o 
   2   4   1        3.98       17.00      9.03 o 
   3   4   1       96.80      125.64     10.64 o 
   5   4   1      119.95      130.29     25.80 o 
   6   4   1       33.89        2.17     14.66 o 
   7   4   1       35.02       73.90     24.83 o 
   8   4   1      204.87      249.29     75.01 o 
  -8   5   1        2.39       64.73     33.62 o 
  -7   5   1       90.29      110.23     32.05 o 
  -6   5   1      627.80      615.72     42.22 o 
  -5   5   1       68.95       86.37     17.50 o 
  -4   5   1     1022.12      998.13     32.70 o 
  -3   5   1     1586.23     1409.25     32.22 o 
  -2   5   1      819.93      889.89     23.86 o 
  -1   5   1     2571.22     2504.13     58.39 o 
   0   5   1      777.35      699.75     20.63 o 
   1   5   1      402.99      431.42     15.42 o 
   3   5   1       32.09       34.35     12.25 o 
   4   5   1      174.10      268.25     24.96 o 
   5   5   1      216.70      182.31     24.46 o 
   6   5   1      169.68      197.34     27.22 o 
   7   5   1       68.39       63.41     19.55 o 
   8   5   1       32.76       52.60     30.69 o 
  -8   6   1       15.91       58.99     24.43 o 
  -7   6   1       67.13       70.32     19.83 o 
  -6   6   1       90.45       66.20     18.46 o 
  -5   6   1       64.27      144.10     26.16 o 
  -4   6   1      357.67      344.24     26.48 o 
  -3   6   1      257.45      296.35     18.24 o 
  -2   6   1     7994.76     8049.89    114.68 o 
  -1   6   1      544.09      596.59     21.57 o 
   0   6   1       30.98       31.62      9.09 o 
   1   6   1      467.44      488.50     18.11 o 
   3   6   1      132.92      145.66     19.02 o 
   4   6   1      149.72      146.93     25.37 o 
   5   6   1      160.09      189.96     25.26 o 
   6   6   1      616.10      571.80     54.69 o 
   7   6   1        5.05       35.62     17.20 o 
   8   6   1        3.58       22.23     15.86 o 
  -8   7   1        3.38       48.12     49.66 o 
  -7   7   1       28.45       80.77     29.23 o 
  -6   7   1       11.86       20.06     14.61 o 
  -5   7   1      129.86      140.77     22.85 o 
  -4   7   1       16.97       61.62     15.59 o 
  -3   7   1      125.27      137.74     18.30 o 
  -2   7   1     3102.29     3470.29     53.85 o 
  -1   7   1       88.98      119.79     13.77 o 
   0   7   1      814.23      974.64     27.99 o 
   2   7   1      111.83      141.26     25.49 o 
   4   7   1      351.09      324.89     28.74 o 
   5   7   1        3.04       -4.76     11.20 o 
   6   7   1       62.96      157.95     26.41 o 
   7   7   1        3.06       18.71     21.48 o 
   8   7   1        2.92       48.66     19.03 o 
  -8   8   1       19.83       10.23     63.63 o 
  -7   8   1        4.46       14.19     19.86 o 
  -6   8   1       22.45       27.35     15.72 o 
  -5   8   1       19.23       29.06     15.51 o 
  -4   8   1      198.70      175.91     35.12 o 
  -3   8   1      218.45      199.99     28.61 o 
  -2   8   1      449.19      392.09     21.93 o 
  -1   8   1       58.21       67.81     12.61 o 
   0   8   1     1447.60     1551.27     37.62 o 
   2   8   1       14.88       36.43     13.78 o 
   4   8   1      581.50      557.77     37.22 o 
   5   8   1       44.67       48.79     18.60 o 
   6   8   1       16.93       80.81     26.80 o 
   7   8   1        5.87       10.09     15.58 o 
  -7   9   1        2.15       60.56     26.06 o 
  -6   9   1       15.41        8.55     20.76 o 
  -5   9   1       97.88      127.90     23.42 o 
  -4   9   1       19.91       30.59     16.93 o 
  -3   9   1      424.34      365.44     58.58 o 
  -2   9   1      109.74      118.30     19.36 o 
  -1   9   1      745.49      702.63     27.75 o 
   0   9   1      174.55      185.26     17.75 o 
   1   9   1      457.07      461.41     23.33 o 
   2   9   1        1.11       -8.31     12.00 o 
   3   9   1        0.16       20.64     14.33 o 
   4   9   1       60.69       57.01     18.44 o 
   5   9   1      158.00      163.83     26.23 o 
   6   9   1       26.25       46.76     18.86 o 
   7   9   1       14.47       26.79     25.33 o 
  -7  10   1       62.46      117.76     33.28 o 
  -6  10   1       26.13       70.53     30.08 o 
  -5  10   1        6.75        4.43     13.57 o 
  -4  10   1        0.01       25.71     16.36 o 
  -3  10   1       94.18      118.74     25.55 o 
  -2  10   1      112.50      125.24     20.63 o 
  -1  10   1      127.06      229.92     20.64 o 
   0  10   1       18.89       10.84     11.07 o 
   1  10   1      108.38      177.27     22.62 o 
   2  10   1        9.19       -1.45     13.24 o 
   3  10   1        1.13        4.48     20.40 o 
   4  10   1        2.72       -8.48     13.18 o 
   5  10   1       55.77       50.90     18.65 o 
   6  10   1       11.53       60.48     21.41 o 
   7  10   1        9.21       50.21     46.04 o 
  -7  11   1      208.74      152.48     61.04 o 
  -6  11   1        5.04       17.83     24.43 o 
  -5  11   1        2.85       51.85     25.57 o 
  -3  11   1     1371.44     1215.68     58.50 o 
  -2  11   1      128.69      142.01     22.50 o 
  -1  11   1     1158.67     1034.56     43.44 o 
   0  11   1        3.95      -10.24     10.77 o 
   1  11   1        0.81       -9.14     12.59 o 
   2  11   1       65.82      106.15     21.52 o 
   3  11   1      208.63      254.22     29.57 o 
   4  11   1       13.31       -4.35     12.46 o 
   5  11   1      344.65      319.02     35.17 o 
   6  11   1       12.73        8.10     14.86 o 
  -6  12   1       52.28       43.97     27.80 o 
  -5  12   1       79.91       93.46     37.24 o 
  -4  12   1      303.83      292.17     44.22 o 
  -3  12   1       27.38       29.86     15.23 o 
  -2  12   1      493.57      413.41     34.77 o 
  -1  12   1       27.22       48.19     28.43 o 
   0  12   1       33.78       43.03     17.51 o 
   1  12   1        7.07       14.97     15.80 o 
   2  12   1       73.35       58.34     24.53 o 
   3  12   1       65.25       53.57     18.86 o 
   4  12   1      111.02       83.83     21.96 o 
   5  12   1       84.97      103.95     23.18 o 
   6  12   1       68.68       91.44     32.56 o 
  -6  13   1       54.99       42.53     45.52 o 
  -5  13   1       23.83       18.50     24.30 o 
  -4  13   1       13.16       15.30     20.76 o 
  -3  13   1      117.52      140.35     36.74 o 
  -2  13   1        0.42        6.11     19.24 o 
  -1  13   1      121.35      169.20     24.89 o 
   0  13   1      125.61      131.79     36.21 o 
   1  13   1      300.25      285.86     50.16 o 
   2  13   1      250.34      293.92     32.37 o 
   3  13   1      375.76      441.23     44.02 o 
   4  13   1       34.23       39.66     18.03 o 
   5  13   1        1.51       20.59     16.56 o 
  -5  14   1        3.64       19.99     22.36 o 
  -4  14   1        0.10       22.06     39.31 o 
  -3  14   1      110.89      130.07     24.80 o 
  -2  14   1      122.83      155.20     34.63 o 
  -1  14   1        0.39       -2.50     18.88 o 
   0  14   1       21.75       12.19     20.44 o 
   1  14   1      101.17      134.19     29.99 o 
   2  14   1       23.94       35.84     17.43 o 
   3  14   1      115.54      166.39     30.20 o 
   4  14   1       40.17       36.93     22.99 o 
   5  14   1        0.37       11.43     31.55 o 
  -4  15   1        0.07       31.86     44.49 o 
  -3  15   1       27.43       67.17     47.59 o 
  -2  15   1        5.28       14.18     20.11 o 
  -1  15   1       33.23       42.30     23.38 o 
   0  15   1      134.15      149.01     33.44 o 
   1  15   1       38.19       45.05     24.11 o 
   2  15   1       58.49       27.06     31.25 o 
   3  15   1        0.04       19.57     15.82 o 
   4  15   1        0.19       31.55     24.87 o 
  -3  16   1       16.50       33.11     40.35 o 
  -2  16   1       57.61       85.87     44.49 o 
  -1  16   1        0.43       17.42     22.30 o 
   0  16   1       50.20       37.53     24.11 o 
   1  16   1      119.59      111.06     31.35 o 
   2  16   1        8.43        0.23     19.59 o 
   3  16   1       30.39       75.87     42.27 o 
  -1  17   1        8.52       -3.25     21.06 o 
   0  17   1       23.00       34.05     26.21 o 
   1  17   1       20.65       -5.96     22.56 o 
  -8   0   2       91.66      127.25     39.31 o 
  -6   0   2      630.10      560.61     43.75 o 
  -4   0   2     3248.83     2817.49     69.57 o 
  -2   0   2     9262.00     9040.53    103.60 o 
   0   0   2     1395.31     1396.65     41.38 o 
   2   0   2     5541.43     5246.13     83.28 o 
   4   0   2    36473.16    31772.04    329.06 o 
   6   0   2     2448.80     2208.77    114.84 o 
   8   0   2      194.62      131.39     44.49 o 
  -8   1   2        0.01       15.37     14.24 o 
  -7   1   2        3.10       14.25     10.91 o 
  -6   1   2      118.93      140.93     17.99 o 
  -5   1   2      104.71      120.36     14.93 o 
  -4   1   2      575.01      575.67     22.55 o 
  -3   1   2      685.87      741.27     21.89 o 
  -2   1   2     5876.36     5960.60     77.91 o 
  -1   1   2      373.28      382.61     13.45 o 
   0   1   2      420.58      402.71     12.36 o 
   1   1   2     1397.28     1455.27     23.78 o 
   2   1   2     8954.93     9595.30     84.84 o 
   3   1   2     1781.66     1861.90     37.66 o 
   4   1   2     2203.84     2366.71     92.13 o 
   5   1   2        1.88        7.00      9.31 o 
   6   1   2       75.84       64.03     18.11 o 
   7   1   2       65.84       74.48     19.39 o 
   8   1   2      101.75       76.54     26.33 o 
  -9   2   2        9.72       54.83     35.17 o 
  -8   2   2        2.99       36.04     31.55 o 
  -7   2   2       14.81       20.37     16.44 o 
  -6   2   2      253.07      242.58     25.63 o 
  -5   2   2       80.28       66.39     12.69 o 
  -4   2   2     1114.56     1046.87     35.13 o 
  -3   2   2      971.14      869.99     27.18 o 
  -1   2   2      647.60      626.72     18.86 o 
   0   2   2     4340.33     4260.23     99.99 o 
   1   2   2     1181.95     1276.11     33.28 o 
   2   2   2     5183.83     4650.15     52.94 o 
   3   2   2     2297.89     2133.93     40.72 o 
   4   2   2     3578.50     3587.14     63.96 o 
   5   2   2       72.49       69.28     13.79 o 
   6   2   2     1246.01     1133.59     61.33 o 
   7   2   2       43.84       45.96     18.67 o 
   8   2   2        0.33        0.91     17.91 o 
  -9   3   2        0.24       34.44     45.00 o 
  -8   3   2        9.46       54.92     37.24 o 
  -7   3   2        5.50        2.55     12.01 o 
  -6   3   2       80.95       87.58     25.20 o 
  -5   3   2      792.09      738.88     33.91 o 
  -4   3   2      215.90      235.52     17.05 o 
  -3   3   2      137.58      146.58     12.27 o 
  -2   3   2      395.54      417.88     15.04 o 
  -1   3   2      288.31      291.84     20.01 o 
   0   3   2       69.03       84.15     10.25 o 
   1   3   2     3852.88     3801.58     53.92 o 
   2   3   2      776.65      786.99     27.51 o 
   3   3   2     1391.13     1342.71     30.90 o 
   4   3   2       47.26       64.58     11.76 o 
   5   3   2        1.45       -5.43     11.26 o 
   6   3   2       94.29       89.92     20.35 o 
   7   3   2       17.43       34.81     26.74 o 
   8   3   2       11.47       22.54     25.07 o 
  -8   4   2        1.40       36.80     22.97 o 
  -7   4   2        1.03        2.27     12.83 o 
  -6   4   2       70.27      118.40     24.49 o 
  -5   4   2      111.02      137.66     18.37 o 
  -4   4   2      653.43      589.36     23.71 o 
  -3   4   2      736.62      701.17     22.69 o 
  -2   4   2      567.81      564.45     18.43 o 
  -1   4   2      370.78      471.74     16.57 o 
   0   4   2     1090.90     1105.51     23.76 o 
   1   4   2     1146.58     1114.44     30.66 o 
   3   4   2     1249.06     1364.45     40.94 o 
   4   4   2       22.01       59.64     15.14 o 
   5   4   2       17.08       51.40     15.66 o 
   6   4   2       22.64       53.13     28.13 o 
   7   4   2       46.14       56.96     23.61 o 
   8   4   2       29.83       50.93     60.52 o 
  -8   5   2        2.37       45.04     21.80 o 
  -7   5   2        2.53       22.23     14.50 o 
  -6   5   2       11.43       46.29     15.98 o 
  -5   5   2      429.79      416.30     29.93 o 
  -4   5   2      375.45      380.49     20.86 o 
  -3   5   2      795.02      713.81     24.01 o 
  -2   5   2      922.74      939.82     27.48 o 
  -1   5   2     1499.71     1395.20     29.23 o 
   0   5   2     6468.55     6519.88     67.22 o 
   2   5   2      739.58      600.17     46.54 o 
   3   5   2      214.74      329.33     34.55 o 
   4   5   2       68.13       61.40     17.72 o 
   5   5   2      169.99      123.10     27.08 o 
   6   5   2       50.28       58.90     22.87 o 
   7   5   2        0.50       22.81     15.86 o 
   8   5   2       61.20       55.79     32.66 o 
  -8   6   2        0.02       35.91     26.38 o 
  -7   6   2       71.94       96.73     29.89 o 
  -6   6   2      159.22      154.55     24.47 o 
  -5   6   2      230.38      250.46     25.66 o 
  -4   6   2      986.07      929.49     37.23 o 
  -3   6   2      242.75      286.45     18.62 o 
  -2   6   2      102.79      105.38     12.59 o 
  -1   6   2      807.90      794.17     24.40 o 
   0   6   2     6406.14     6760.22    130.23 o 
   1   6   2     1608.43     1531.59     30.25 o 
   3   6   2       54.73       77.35     16.19 o 
   4   6   2        6.39        4.05     11.97 o 
   5   6   2        1.66       48.37     17.30 o 
   6   6   2       18.86       91.59     21.98 o 
   7   6   2       34.51       59.60     19.17 o 
   8   6   2       12.81       46.43     18.91 o 
  -8   7   2        1.24       43.71     51.73 o 
  -7   7   2       21.72       15.52     20.76 o 
  -6   7   2        0.35       22.95     19.71 o 
  -5   7   2       86.58      108.93     20.17 o 
  -4   7   2      164.98      194.64     22.28 o 
  -3   7   2      293.30      332.19     21.11 o 
  -2   7   2       41.52       95.88     13.53 o 
  -1   7   2     1174.06     1120.00     30.55 o 
   0   7   2     1130.46     1373.98     42.26 o 
   1   7   2      186.11      186.64     13.89 o 
   3   7   2       13.68        1.86     11.46 o 
   4   7   2       55.93       45.30     15.98 o 
   5   7   2       26.52       17.91     14.97 o 
   6   7   2       32.70       68.20     20.02 o 
   7   7   2       40.86       87.83     22.52 o 
   8   7   2       34.57       63.56     37.45 o 
  -8   8   2        4.63       33.11     38.28 o 
  -7   8   2      113.83      123.78     33.54 o 
  -6   8   2        0.44       16.90     19.13 o 
  -5   8   2      236.30      198.80     27.59 o 
  -4   8   2      112.51      116.57     20.35 o 
  -3   8   2       52.49       85.91     17.03 o 
  -1   8   2     2019.02     1898.86     42.27 o 
   0   8   2      701.23      762.40     26.97 o 
   1   8   2     1538.69     1550.33     35.98 o 
   2   8   2     1733.40     1549.81     68.78 o 
   3   8   2      111.83       92.14     19.13 o 
   4   8   2       73.18       48.57     17.23 o 
   5   8   2       34.84       25.38     15.53 o 
   6   8   2        0.84       18.30     16.23 o 
   7   8   2       42.44       39.85     22.55 o 
  -7   9   2       20.72       54.04     27.77 o 
  -6   9   2       16.24       16.10     21.91 o 
  -5   9   2      165.96      157.08     34.70 o 
  -4   9   2      192.71      140.11     22.37 o 
  -3   9   2        2.96        2.40     12.27 o 
  -2   9   2       81.50       83.86     14.92 o 
  -1   9   2      483.78      455.13     23.62 o 
   0   9   2      367.43      330.39     21.76 o 
   1   9   2      501.04      499.19     30.89 o 
   2   9   2      686.48      629.81     34.43 o 
   3   9   2       17.65       32.22     16.30 o 
   4   9   2       64.31       35.25     17.00 o 
   5   9   2       68.22       76.15     21.23 o 
   6   9   2       53.00       55.47     19.36 o 
   7   9   2       19.16       25.69     17.86 o 
  -7  10   2        8.98       58.59     26.69 o 
  -6  10   2       77.04       97.38     42.93 o 
  -5  10   2      357.11      441.86     68.28 o 
  -4  10   2      177.26      178.72     26.27 o 
  -3  10   2        1.64        6.73     12.90 o 
  -2  10   2      212.15      241.20     28.81 o 
  -1  10   2     1476.75     1387.58     40.30 o 
   0  10   2        4.19       15.76     11.18 o 
   1  10   2      156.27      179.92     23.37 o 
   3  10   2       16.83       30.40     16.13 o 
   4  10   2        6.03        2.23     12.98 o 
   5  10   2      100.99      138.55     28.55 o 
   6  10   2       61.51       95.88     31.38 o 
   7  10   2       19.51       39.36     24.15 o 
  -7  11   2      165.32       99.36     36.97 o 
  -6  11   2      304.10      288.56     49.63 o 
  -5  11   2      217.77      251.38     49.14 o 
  -4  11   2      112.13      114.19     31.23 o 
  -2  11   2      411.01      405.05     37.43 o 
  -1  11   2        8.10       13.64     12.58 o 
   0  11   2      768.94      753.98     38.04 o 
   1  11   2      100.25      103.42     21.24 o 
   2  11   2      151.18      160.94     24.86 o 
   3  11   2        0.02       -2.87     12.86 o 
   4  11   2       11.33       16.72     14.68 o 
   5  11   2       57.87       57.51     20.60 o 
   6  11   2       16.29       29.15     18.25 o 
  -6  12   2      241.30      211.39     57.42 o 
  -5  12   2      308.69      368.77     51.88 o 
  -4  12   2       59.49       79.91     28.56 o 
  -3  12   2       34.11       39.17     16.90 o 
  -2  12   2        0.93        2.89     13.71 o 
  -1  12   2      124.66      167.57     25.61 o 
   0  12   2        4.29        1.15     18.56 o 
   1  12   2       25.75       21.83     16.58 o 
   2  12   2       35.69       53.95     18.91 o 
   3  12   2       50.33       59.31     19.58 o 
   4  12   2        9.83       12.18     20.92 o 
   5  12   2       31.91       41.22     24.42 o 
   6  12   2       13.44       40.45     19.51 o 
  -6  13   2       19.83       43.98     34.66 o 
  -5  13   2       52.96      113.80     33.65 o 
  -4  13   2        6.35       35.98     22.54 o 
  -3  13   2       76.28       95.19     28.89 o 
  -2  13   2      193.63      162.29     25.40 o 
  -1  13   2      178.49      183.46     31.35 o 
   0  13   2       29.02       26.77     20.44 o 
   1  13   2        5.78        8.00     15.84 o 
   2  13   2       55.61       68.63     20.50 o 
   3  13   2       16.80       39.36     20.25 o 
   4  13   2       14.44       26.39     17.39 o 
   5  13   2        2.66       21.12     21.07 o 
  -5  14   2       39.70       60.67     28.89 o 
  -4  14   2      106.79      114.66     45.52 o 
  -3  14   2      126.87      110.66     43.45 o 
  -2  14   2       30.61       56.18     19.47 o 
  -1  14   2      246.39      239.84     38.80 o 
   0  14   2        6.09       -4.93     18.56 o 
   1  14   2       11.68       13.18     15.57 o 
   2  14   2        1.59       16.32     16.23 o 
   3  14   2       18.09       47.33     19.05 o 
   4  14   2      124.93      112.01     41.52 o 
   5  14   2       16.05       37.28     19.49 o 
  -4  15   2       34.52      111.85     32.55 o 
  -3  15   2        2.98       27.42     31.04 o 
  -2  15   2        5.11      -27.93     24.83 o 
  -1  15   2        8.35       -5.06     19.29 o 
   0  15   2        1.68        6.67     20.44 o 
   1  15   2        5.82        6.80     20.33 o 
   2  15   2       27.83       95.78     30.58 o 
   3  15   2        1.24       24.52     18.95 o 
   4  15   2        1.77       15.09     25.26 o 
  -3  16   2       27.57      -30.00     26.90 o 
  -2  16   2       21.29      -25.86     28.97 o 
  -1  16   2       40.03       25.23     23.77 o 
   0  16   2       14.50       20.52     22.30 o 
   1  16   2       46.45       53.50     26.51 o 
   2  16   2      105.27      104.15     30.32 o 
   3  16   2      102.81      126.17     25.57 o 
  -1  17   2       40.15       34.14     36.21 o 
   0  17   2       17.94        8.29     23.38 o 
   1  17   2        1.12        5.93     23.84 o 
  -7   0   3      326.66      285.82     66.21 o 
  -5   0   3        0.22       -3.94     11.10 o 
  -3   0   3     1719.16     1691.78     64.14 o 
  -1   0   3     5252.65     5094.15    110.70 o 
   1   0   3     7138.16     6617.23     86.76 o 
   3   0   3      607.59      601.49     32.40 o 
   5   0   3     1126.03     1091.30    104.49 o 
   7   0   3        9.88        6.21     23.79 o 
  -8   1   3       70.51       85.26     25.35 o 
  -7   1   3        5.60       14.66     12.70 o 
  -6   1   3      112.06      131.11     17.63 o 
  -5   1   3      141.14      143.01     15.88 o 
  -4   1   3      748.52      648.96     27.54 o 
  -3   1   3      340.70      412.81     18.77 o 
  -1   1   3      454.62      571.37     26.41 o 
   0   1   3     4078.42     4169.59     71.97 o 
   1   1   3      182.95      154.97     11.17 o 
   2   1   3      253.13      263.73     15.31 o 
   3   1   3       75.50       39.70      9.84 o 
   4   1   3      182.15      225.07     18.70 o 
   5   1   3      400.02      411.64     26.40 o 
   6   1   3     3142.07     2697.18     84.39 o 
   7   1   3        0.49       -5.73     15.11 o 
   8   1   3      637.20      494.77     72.94 o 
  -9   2   3        6.89       57.37     24.11 o 
  -8   2   3        4.55       29.30     20.33 o 
  -7   2   3       42.25       38.65     18.24 o 
  -6   2   3       21.14       27.71     16.40 o 
  -5   2   3      141.45      144.35     18.33 o 
  -4   2   3      352.47      359.36     18.63 o 
  -2   2   3      495.54      567.48     15.77 o 
  -1   2   3     1660.95     1625.23     32.27 o 
   0   2   3     4476.52     4579.67     55.25 o 
   1   2   3     1501.77     1501.00     26.89 o 
   2   2   3       66.04       66.78      9.70 o 
   3   2   3       34.18       49.93     10.49 o 
   4   2   3      912.93      823.98     29.50 o 
   5   2   3       11.36       13.24     11.98 o 
   6   2   3      404.98      310.63     32.25 o 
   7   2   3       34.16       52.72     17.63 o 
   8   2   3       76.72       57.43     25.58 o 
  -9   3   3        1.29       33.64     32.59 o 
  -8   3   3       17.77       65.88     24.58 o 
  -7   3   3       38.23       36.64     15.66 o 
  -6   3   3      216.75      249.03     21.68 o 
  -4   3   3     1720.70     1567.21     41.96 o 
  -3   3   3      935.64      837.35     23.54 o 
  -2   3   3     1858.22     1708.16     28.85 o 
  -1   3   3     1496.92     1781.77     30.24 o 
   0   3   3     1044.56     1260.95     27.60 o 
   1   3   3      909.98      943.85     27.76 o 
   3   3   3      258.77      223.19     14.93 o 
   4   3   3      430.67      379.51     21.50 o 
   5   3   3       57.37       80.76     18.72 o 
   6   3   3       78.37       67.83     19.61 o 
   7   3   3        0.51       22.31     14.84 o 
   8   3   3      200.09      235.52     64.05 o 
  -8   4   3       46.35       72.96     27.37 o 
  -7   4   3      114.28       92.45     27.82 o 
  -6   4   3       35.46       33.42     14.58 o 
  -5   4   3      227.08      177.15     17.77 o 
  -4   4   3      142.52      166.19     15.17 o 
  -3   4   3      306.03      286.73     18.81 o 
  -2   4   3      119.34      115.98     10.56 o 
  -1   4   3     1625.83     1532.30     28.18 o 
   0   4   3      950.58      973.76     22.75 o 
   2   4   3       37.51      113.25     19.52 o 
   3   4   3     1122.52     1049.38     26.16 o 
   4   4   3      916.08      881.71     38.92 o 
   5   4   3        0.06       15.20     12.83 o 
   6   4   3        0.81       54.64     18.82 o 
   7   4   3      100.75      125.99     25.26 o 
   8   4   3       22.62       85.25     70.87 o 
  -8   5   3      352.23      321.14     47.21 o 
  -7   5   3      227.27      282.98     50.69 o 
  -6   5   3       19.60       43.74     15.82 o 
  -5   5   3      101.89       97.94     17.19 o 
  -4   5   3      149.32      214.69     17.55 o 
  -3   5   3       40.05       45.47      9.96 o 
  -2   5   3     7141.81     6799.98     72.52 o 
  -1   5   3     2450.99     2232.35     37.26 o 
   0   5   3     3115.71     3091.13     44.03 o 
   1   5   3     1091.16     1059.13     23.67 o 
   2   5   3      553.46      550.54     27.14 o 
   3   5   3        8.92       25.78     15.30 o 
   4   5   3       14.69       -4.44     12.86 o 
   5   5   3       97.27       87.77     26.02 o 
   6   5   3       90.54       47.33     22.20 o 
   7   5   3        4.26        4.45     22.24 o 
   8   5   3        0.24       58.58     21.61 o 
  -8   6   3       95.79      191.76     40.48 o 
  -7   6   3       45.61       45.39     48.11 o 
  -6   6   3       17.07        7.05     17.91 o 
  -5   6   3      180.98      239.55     25.23 o 
  -4   6   3       81.48       78.36     13.41 o 
  -3   6   3     1582.70     1539.80     36.44 o 
  -2   6   3     1166.45     1207.08     30.87 o 
   0   6   3      914.83      887.50     26.92 o 
   1   6   3     1750.86     1713.78     44.42 o 
   2   6   3     2656.36     2424.67     57.07 o 
   3   6   3       14.06       14.71     11.53 o 
   4   6   3       50.12       89.03     22.18 o 
   5   6   3        2.35       -9.01     11.73 o 
   6   6   3        2.66       39.03     18.53 o 
   7   6   3        0.04       27.60     16.70 o 
   8   6   3        3.04       49.60     28.03 o 
  -8   7   3       23.62       46.24     25.23 o 
  -7   7   3       21.63       21.83     21.50 o 
  -6   7   3      153.63      121.59     31.35 o 
  -5   7   3      173.72      187.79     25.00 o 
  -4   7   3      809.04      819.85     35.89 o 
  -2   7   3      275.07      285.75     25.98 o 
  -1   7   3       34.44       51.90     11.38 o 
   0   7   3     2577.39     2792.73     48.01 o 
   1   7   3      215.35      214.17     14.22 o 
   2   7   3     3301.31     3055.81     67.04 o 
   4   7   3      448.34      396.01     51.02 o 
   6   7   3       85.98       79.43     26.04 o 
   7   7   3        3.00       16.79     16.28 o 
  -8   8   3       25.07       34.34     22.36 o 
  -7   8   3        6.99       62.91     26.21 o 
  -6   8   3      117.67       97.99     36.73 o 
  -5   8   3       83.92       96.89     29.30 o 
  -4   8   3       81.59       65.05     16.93 o 
  -3   8   3      151.65      223.89     22.12 o 
  -2   8   3      118.58      128.52     18.14 o 
  -1   8   3      923.52     1004.82     31.48 o 
   0   8   3      390.45      353.40     20.40 o 
   1   8   3      120.72      124.62     18.81 o 
   2   8   3       30.23       20.50     14.83 o 
   3   8   3       67.89       72.50     18.97 o 
   4   8   3      131.74      112.41     22.55 o 
   5   8   3        2.08       48.56     18.25 o 
   6   8   3        1.05       29.50     22.55 o 
   7   8   3        1.67       16.37     26.87 o 
  -7   9   3       45.33       57.65     37.24 o 
  -6   9   3        0.10        6.06     19.86 o 
  -5   9   3       32.65       10.68     19.38 o 
  -4   9   3      111.92      127.39     22.95 o 
  -3   9   3      181.85      170.79     21.62 o 
  -2   9   3       62.16       65.17     14.52 o 
  -1   9   3      354.32      379.91     26.35 o 
   0   9   3      307.13      301.54     20.56 o 
   2   9   3       25.61       38.87     16.39 o 
   3   9   3       89.97      139.81     23.65 o 
   4   9   3      142.60      149.76     25.10 o 
   5   9   3       48.08       32.49     16.44 o 
   6   9   3        3.05        8.58     25.53 o 
   7   9   3        0.01       28.87     28.80 o 
  -7  10   3       52.53       43.97     24.87 o 
  -6  10   3        2.55       -0.19     19.87 o 
  -5  10   3       11.35       74.49     28.83 o 
  -4  10   3      451.95      484.28     64.14 o 
  -3  10   3      776.79      754.57     37.96 o 
  -2  10   3       32.67       30.00     14.66 o 
  -1  10   3      601.06      607.37     30.19 o 
   0  10   3       53.00       66.45     14.52 o 
   1  10   3     1743.08     1609.51     74.43 o 
   2  10   3       40.84       48.79     17.90 o 
   3  10   3       58.30       30.00     17.29 o 
   4  10   3        1.64        7.48     13.72 o 
   5  10   3       55.56       72.03     22.14 o 
   6  10   3        4.66        1.87     14.42 o 
  -7  11   3        9.78       16.42     52.24 o 
  -6  11   3        1.02       15.17     21.91 o 
  -5  11   3        4.27       20.07     23.03 o 
  -4  11   3      712.60      645.25     97.25 o 
  -3  11   3      771.16      668.61     38.26 o 
  -2  11   3      493.55      451.85     45.41 o 
  -1  11   3      284.46      281.47     24.23 o 
   0  11   3      188.73      189.05     24.80 o 
   1  11   3     1242.97     1198.73     55.92 o 
   2  11   3        4.58        7.56     14.91 o 
   3  11   3        8.92        6.77     14.35 o 
   4  11   3        8.62       19.58     16.54 o 
   5  11   3       20.76       34.01     17.71 o 
   6  11   3        1.80        6.39     22.48 o 
  -6  12   3        0.86       21.59     24.84 o 
  -5  12   3      606.16      703.19     73.45 o 
  -4  12   3      173.88      159.60     36.54 o 
  -3  12   3      303.75      348.68     66.73 o 
  -2  12   3       53.50       65.93     18.57 o 
  -1  12   3      471.84      386.97     58.53 o 
   0  12   3      877.30      872.92     42.84 o 
   1  12   3       60.44       95.33     22.23 o 
   2  12   3        7.15        4.63     13.85 o 
   3  12   3       69.44       70.34     20.78 o 
   4  12   3       32.93       39.95     19.02 o 
   5  12   3        5.16       26.61     17.30 o 
   6  12   3       23.62       51.35     19.97 o 
  -6  13   3        2.25       49.66     28.28 o 
  -5  13   3      360.73      348.59     52.70 o 
  -4  13   3       54.07       75.11     48.62 o 
  -3  13   3      174.97      186.16     36.56 o 
  -2  13   3      134.75      137.31     23.60 o 
  -1  13   3      121.78       74.24     24.74 o 
   0  13   3       79.95       87.38     21.70 o 
   1  13   3      128.07      125.03     24.49 o 
   2  13   3      130.42      136.23     25.32 o 
   3  13   3        4.26        8.15     16.10 o 
   4  13   3       17.62       20.44     16.20 o 
   5  13   3       12.69       32.30     20.78 o 
  -5  14   3       62.29       17.93     99.83 o 
  -4  14   3       96.57       86.68     51.21 o 
  -3  14   3        1.66       11.72     22.24 o 
  -2  14   3      149.49      166.56     50.69 o 
  -1  14   3        1.79       18.10     19.75 o 
   0  14   3       10.95      -17.10     17.09 o 
   1  14   3      186.20      178.96     28.06 o 
   2  14   3        4.25       -1.80     15.91 o 
   3  14   3        0.69       22.80     19.99 o 
   4  14   3       10.43       43.75     20.77 o 
  -4  15   3        4.69       30.94     52.76 o 
  -3  15   3      121.26      173.01     36.94 o 
  -2  15   3       22.48       22.76     32.07 o 
  -1  15   3       51.50       88.97     43.45 o 
   0  15   3       51.29       21.77     29.48 o 
   1  15   3      162.22      173.95     47.59 o 
   2  15   3        9.30       29.56     21.56 o 
   3  15   3       68.97       86.80     31.43 o 
   4  15   3       17.39       54.09     27.48 o 
  -3  16   3        0.30      -17.59     31.04 o 
  -2  16   3        1.19       -3.10     30.00 o 
  -1  16   3        4.25       17.59     32.07 o 
   0  16   3       30.10       45.83     31.04 o 
   1  16   3        6.14       15.20     23.70 o 
   2  16   3       12.61       14.65     43.44 o 
  -1  17   3       81.28       78.63     46.55 o 
   0  17   3       58.79       54.83     38.28 o 
  -8   0   4      278.39      257.60     56.90 o 
  -6   0   4      355.75      400.95     37.46 o 
  -2   0   4     8233.50     8065.07    140.70 o 
   0   0   4     1318.39     1385.89     33.11 o 
   2   0   4      592.61      627.55     39.83 o 
   4   0   4       12.09       29.57     27.42 o 
   6   0   4       84.01       68.62     22.30 o 
   8   0   4      496.04      303.12     63.11 o 
  -8   1   4      210.93      249.32     37.98 o 
  -7   1   4       45.23       58.60     21.13 o 
  -6   1   4      207.33      206.54     24.17 o 
  -5   1   4       36.67       30.20     14.10 o 
  -4   1   4      397.01      362.89     20.04 o 
  -3   1   4      414.95      493.38     17.68 o 
  -2   1   4    13520.26    13473.41    134.02 o 
  -1   1   4       39.87       39.20      9.41 o 
   0   1   4     8120.46     8274.13     68.31 o 
   2   1   4      230.88      268.89     16.51 o 
   4   1   4     1015.24      946.11     45.10 o 
   5   1   4      135.23      153.29     19.15 o 
   6   1   4      575.06      614.53     41.19 o 
   7   1   4       63.06       53.39     21.87 o 
   8   1   4       43.79       78.67     28.16 o 
  -9   2   4        1.56       62.07     30.00 o 
  -8   2   4        8.41       18.10     19.02 o 
  -7   2   4       40.40       67.61     18.22 o 
  -6   2   4        6.30       22.15     10.99 o 
  -5   2   4      159.94      131.95     15.45 o 
  -4   2   4       59.68       66.03     13.89 o 
  -3   2   4     1737.68     1635.54     31.30 o 
  -1   2   4      343.77      420.04     34.63 o 
   0   2   4        4.75       14.92      7.89 o 
   1   2   4     3483.07     3191.01     43.33 o 
   2   2   4      205.41      188.45     18.52 o 
   3   2   4       21.20       22.85      9.37 o 
   4   2   4        0.99        3.46      8.55 o 
   5   2   4      274.40      218.51     25.08 o 
   6   2   4       18.07       20.45     14.72 o 
   7   2   4      123.23      148.00     26.24 o 
   8   2   4      193.34      184.20     38.15 o 
  -9   3   4       12.87       51.21     24.31 o 
  -8   3   4        2.14       11.75     18.56 o 
  -7   3   4       58.12       85.71     26.30 o 
  -6   3   4       34.06       24.13     11.70 o 
  -5   3   4       56.80       34.33     10.95 o 
  -4   3   4      620.33      586.07     22.61 o 
  -3   3   4      249.88      277.88     21.65 o 
  -2   3   4      956.04      888.72     19.05 o 
  -1   3   4     1099.20     1106.41     30.04 o 
   0   3   4     1071.63     1066.59     29.44 o 
   1   3   4      970.37      964.64     23.51 o 
   2   3   4      179.65      198.38     14.84 o 
   3   3   4        5.16       26.04      8.91 o 
   4   3   4      192.28      227.55     24.12 o 
   5   3   4       15.02       20.50     13.70 o 
   6   3   4       41.41       36.10     15.86 o 
   7   3   4        8.49       57.49     19.27 o 
   8   3   4       34.70       17.26     20.76 o 
  -9   4   4        1.35       66.79     25.90 o 
  -8   4   4        8.05       16.08     18.64 o 
  -7   4   4        7.56       22.61     20.69 o 
  -6   4   4      324.81      282.86     36.78 o 
  -5   4   4      132.57      110.08     14.88 o 
  -4   4   4      148.69      189.80     15.70 o 
  -3   4   4      823.33      842.17     25.09 o 
  -2   4   4     1027.33      996.60     23.24 o 
  -1   4   4     3268.41     2876.83     51.82 o 
   0   4   4     1217.45     1224.64     26.29 o 
   1   4   4      181.25      240.57     16.41 o 
   2   4   4      364.68      475.43     18.39 o 
   3   4   4      324.33      308.02     16.61 o 
   4   4   4        5.34       35.15     14.31 o 
   5   4   4      261.91      250.35     28.10 o 
   6   4   4        8.05       13.36     13.22 o 
   7   4   4        7.48       43.70     17.88 o 
   8   4   4       34.57       65.56     50.08 o 
  -8   5   4        4.61       18.51     24.83 o 
  -7   5   4        1.83       31.97     22.23 o 
  -6   5   4      428.93      474.39     46.42 o 
  -5   5   4      503.44      513.39     47.34 o 
  -3   5   4       21.47       22.83      8.00 o 
  -2   5   4      207.56      265.75     26.58 o 
   0   5   4      200.29      219.75     16.87 o 
   1   5   4      292.37      310.57     19.71 o 
   2   5   4     1082.05     1055.14     37.51 o 
   3   5   4       39.41       98.31     22.97 o 
   4   5   4      104.94      159.28     23.40 o 
   5   5   4      182.57      116.29     22.93 o 
   6   5   4      145.86      180.56     27.46 o 
   7   5   4        0.01       27.24     26.38 o 
   8   5   4        5.66       51.68     34.66 o 
  -8   6   4        8.57       12.15     42.42 o 
  -7   6   4        4.08       24.18     20.76 o 
  -6   6   4      450.86      363.78     43.25 o 
  -5   6   4      834.23      842.33     52.93 o 
  -4   6   4      466.81      485.76     24.00 o 
  -3   6   4       47.22       43.31     10.36 o 
  -2   6   4     2967.99     2913.63     47.81 o 
  -1   6   4      890.30      970.36     27.13 o 
   0   6   4       80.28       90.76     11.65 o 
   1   6   4      692.66      861.38     24.70 o 
   2   6   4      795.34      804.52     41.54 o 
   3   6   4      350.83      328.83     27.69 o 
   4   6   4      683.07      726.61     39.50 o 
   5   6   4       29.52       27.09     19.56 o 
   6   6   4       73.97      103.95     23.38 o 
   7   6   4        2.39       36.38     17.07 o 
  -8   7   4       10.62       53.38     26.95 o 
  -7   7   4       50.73       81.73     29.99 o 
  -6   7   4      141.20      117.93     35.17 o 
  -5   7   4      137.20      150.40     31.96 o 
  -4   7   4        0.24        6.74     11.58 o 
  -3   7   4     1262.69     1202.61     34.39 o 
  -2   7   4      354.77      419.80     33.00 o 
  -1   7   4      326.09      365.29     20.06 o 
   0   7   4      645.06      611.50     23.31 o 
   1   7   4     1651.16     1656.89     35.29 o 
   2   7   4       77.86      120.15     19.47 o 
   3   7   4      943.78      844.93     40.51 o 
   4   7   4      438.07      535.27     70.13 o 
   5   7   4        0.12       12.32     14.15 o 
   6   7   4        1.22       12.73     15.19 o 
   7   7   4        1.12       21.98     16.57 o 
  -8   8   4       19.86       49.84     27.43 o 
  -7   8   4        5.37       11.38     20.76 o 
  -6   8   4       20.62       19.57     20.84 o 
  -5   8   4      189.47      161.60     33.54 o 
  -4   8   4       87.10      104.21     27.53 o 
  -3   8   4      599.50      578.40     26.74 o 
  -2   8   4      357.20      451.00     24.26 o 
  -1   8   4      126.23      119.50     14.74 o 
   0   8   4       29.76       27.73     11.50 o 
   1   8   4      141.86      157.71     43.76 o 
   2   8   4      144.39      134.25     20.48 o 
   3   8   4       23.79       32.65     16.20 o 
   4   8   4      331.46      457.16     36.82 o 
   5   8   4       99.56      114.38     24.11 o 
   6   8   4      111.01       97.47     23.45 o 
   7   8   4        5.38       49.13     18.65 o 
  -7   9   4        6.62        6.80     28.97 o 
  -6   9   4        1.85        0.06     19.38 o 
  -5   9   4      153.04      201.78     51.21 o 
  -4   9   4      220.10      216.11     36.38 o 
  -3   9   4      204.85      218.14     28.25 o 
  -2   9   4       63.89      109.84     16.48 o 
  -1   9   4     1064.02      962.89     33.04 o 
   0   9   4      862.79      890.54     31.10 o 
   1   9   4      644.19      641.67     33.98 o 
   2   9   4      169.41      151.17     23.02 o 
   3   9   4     1177.02     1095.97     55.93 o 
   5   9   4       25.24       22.19     15.83 o 
   6   9   4       67.76       88.70     22.83 o 
   7   9   4       39.10       60.07     33.42 o 
  -7  10   4        0.08        2.64     21.18 o 
  -6  10   4       19.91       36.19     24.50 o 
  -5  10   4        0.46        9.24     20.33 o 
  -4  10   4       77.41       52.87     24.84 o 
  -3  10   4       32.38       26.79     20.88 o 
  -2  10   4     1386.16     1322.82     40.77 o 
  -1  10   4      716.39      793.37     32.30 o 
   0  10   4      596.54      630.55     44.99 o 
   1  10   4       31.98       22.61     16.49 o 
   2  10   4      390.32      370.96     32.39 o 
   3  10   4      372.51      328.65     33.33 o 
   4  10   4        2.01        9.78     14.60 o 
   5  10   4       31.33       52.57     19.51 o 
   6  10   4       10.47       31.65     23.07 o 
  -7  11   4        0.40       22.03     25.04 o 
  -6  11   4        6.08       23.06     24.74 o 
  -5  11   4        5.80       -9.83     19.02 o 
  -4  11   4      314.98      305.86     42.99 o 
  -3  11   4      717.64      742.12     56.90 o 
  -2  11   4     1256.62     1225.56     47.31 o 
  -1  11   4     1116.33     1100.37     39.16 o 
   0  11   4      126.54      142.17     23.59 o 
   1  11   4       32.58       32.49     17.98 o 
   2  11   4      590.55      470.75     57.05 o 
   3  11   4       23.61       33.39     17.52 o 
   4  11   4       28.65       42.07     19.00 o 
   5  11   4        7.91       30.93     18.26 o 
   6  11   4        0.09       15.75     17.42 o 
  -6  12   4       33.35       55.58     29.57 o 
  -5  12   4       16.52       46.55     26.34 o 
  -4  12   4       23.61       22.23     28.97 o 
  -3  12   4      165.84      205.05     36.73 o 
  -2  12   4      303.43      326.30     41.68 o 
  -1  12   4      748.47      631.91     45.65 o 
   0  12   4      383.33      346.31     32.49 o 
   1  12   4      303.71      337.65     35.69 o 
   2  12   4       39.97       70.84     21.20 o 
   3  12   4      113.03       86.79     22.70 o 
   4  12   4       82.39      124.99     26.00 o 
   5  12   4        0.60       12.78     16.93 o 
  -6  13   4       26.02       14.66     47.59 o 
  -5  13   4       45.24       67.49     29.62 o 
  -4  13   4       96.21       52.24     26.34 o 
  -3  13   4      508.63      494.25    125.18 o 
  -2  13   4       22.22       15.87     19.29 o 
  -1  13   4       28.65       37.81     19.87 o 
   0  13   4        5.92       22.13     17.42 o 
   1  13   4       66.43      122.60     24.49 o 
   2  13   4      164.14      157.87     26.99 o 
   3  13   4       15.52       33.74     18.23 o 
   4  13   4       29.28       35.00     19.55 o 
   5  13   4        8.38       31.43     22.53 o 
  -5  14   4        6.56       33.22     25.32 o 
  -4  14   4       27.30       54.40     26.21 o 
  -3  14   4      305.47      319.13     85.87 o 
  -2  14   4        5.77       17.59     31.04 o 
  -1  14   4      105.86      147.94     46.55 o 
   0  14   4       74.37       78.83     27.25 o 
   1  14   4       63.12       58.38     21.20 o 
   2  14   4        3.20       -2.24     18.09 o 
   3  14   4      257.49      234.59     43.71 o 
   4  14   4        0.66       27.72     30.92 o 
  -4  15   4       12.40       23.06     53.80 o 
  -3  15   4        2.87       21.73     35.17 o 
  -2  15   4      254.13      161.39     52.76 o 
  -1  15   4        1.05        8.28     28.97 o 
   0  15   4      108.04      143.28     34.66 o 
   1  15   4        3.07       14.22     24.57 o 
   2  15   4       17.04       23.82     30.00 o 
   3  15   4       23.82       33.09     19.30 o 
  -3  16   4       52.55       39.31     38.28 o 
  -2  16   4        0.02        8.28     31.04 o 
  -1  16   4       29.57        5.17     30.00 o 
   0  16   4       10.21       -6.21     30.00 o 
   1  16   4       67.59       40.30     25.23 o 
   2  16   4        9.28       46.52     56.81 o 
   0  17   4       14.48       -5.17     31.04 o 
  -3   0   5      283.67      274.15     20.06 o 
  -1   0   5     1761.17     1684.36     37.24 o 
   1   0   5     2873.40     2589.45     57.91 o 
   3   0   5       49.67       55.57     16.08 o 
   5   0   5       79.41       43.26     19.59 o 
   7   0   5       85.38       71.38     38.28 o 
  -8   1   5      183.29      145.87     48.62 o 
  -7   1   5       38.52       59.02     22.12 o 
  -6   1   5      724.77      632.20     32.73 o 
  -5   1   5      630.23      579.22     25.42 o 
  -3   1   5     1085.95     1305.04     29.24 o 
  -2   1   5        0.85       18.20      8.95 o 
  -1   1   5     1785.27     1687.71     35.26 o 
   0   1   5     4309.03     4159.03     47.42 o 
   1   1   5      245.80      203.78     14.48 o 
   3   1   5     1882.37     1642.63     40.43 o 
   4   1   5      115.83      123.78     16.99 o 
   5   1   5        0.87        6.43     10.33 o 
   6   1   5       14.88       30.57     15.51 o 
   7   1   5       79.17       72.46     26.06 o 
   8   1   5       24.99       10.04     29.48 o 
  -9   2   5        8.69       48.62     28.97 o 
  -8   2   5       29.07       15.34     18.64 o 
  -7   2   5       98.64      115.15     21.66 o 
  -6   2   5     1184.55     1106.88     37.42 o 
  -5   2   5      348.83      337.34     29.14 o 
  -4   2   5      845.45      912.02     27.23 o 
  -2   2   5       69.73       84.54     14.35 o 
   0   2   5     8689.33     8639.76     76.49 o 
   1   2   5      909.16      964.32     25.52 o 
   3   2   5       67.13       67.25     12.88 o 
   4   2   5       96.04       79.16     14.33 o 
   5   2   5        2.46       -4.95     11.16 o 
   6   2   5       95.87       93.80     22.51 o 
   7   2   5       14.59        7.86     20.17 o 
   8   2   5       47.38       39.27     25.35 o 
  -9   3   5        7.06       93.11     41.38 o 
  -8   3   5      129.20      163.42     34.80 o 
  -7   3   5        6.30       19.58     18.85 o 
  -6   3   5        6.38       -5.68     12.20 o 
  -5   3   5        9.57       47.88     11.86 o 
  -2   3   5      600.68      638.69     26.16 o 
  -1   3   5      222.64      280.77     19.61 o 
   0   3   5     2965.50     3173.48     43.33 o 
   1   3   5     2604.65     2407.56     40.21 o 
   3   3   5       71.98      111.19     14.31 o 
   4   3   5       45.71       21.35     13.02 o 
   5   3   5        9.55       -1.40     11.93 o 
   6   3   5        0.57       17.02     22.79 o 
   7   3   5        1.39       13.45     14.34 o 
   8   3   5        2.43        9.57     21.13 o 
  -9   4   5       23.27       37.39     22.35 o 
  -8   4   5       55.05       23.30     45.52 o 
  -7   4   5        3.18       22.83     20.28 o 
  -6   4   5      151.31      139.84     23.84 o 
  -5   4   5       12.43       27.59     14.03 o 
  -4   4   5     2291.61     2398.70     45.17 o 
  -3   4   5     3227.46     2892.00     43.21 o 
  -2   4   5     1324.01     1381.42     25.30 o 
  -1   4   5     1035.41     1067.20     25.88 o 
   0   4   5     5268.73     5209.23     65.70 o 
   1   4   5       55.47       99.89     12.54 o 
   2   4   5      978.43      918.48     27.31 o 
   3   4   5     1248.19     1081.29     55.40 o 
   4   4   5       99.78       94.33     19.93 o 
   5   4   5       32.96      108.22     21.44 o 
   6   4   5       52.84       39.11     16.29 o 
   7   4   5        6.25       41.71     17.14 o 
  -8   5   5        1.37       22.63     20.84 o 
  -7   5   5        0.31       20.27     18.56 o 
  -6   5   5      406.59      362.56     41.67 o 
  -5   5   5       55.83       32.16     15.63 o 
  -4   5   5     2804.30     2549.30     47.90 o 
  -3   5   5     1855.06     1718.51     35.07 o 
  -2   5   5     1262.30     1333.34     28.75 o 
  -1   5   5     1143.49     1054.85     25.93 o 
   0   5   5     1105.08     1296.36     29.98 o 
   2   5   5      667.66      581.63     24.58 o 
   3   5   5      117.98      105.25     19.69 o 
   4   5   5        7.63       12.85     13.41 o 
   5   5   5        1.28       -3.34     12.93 o 
   6   5   5        9.44       26.96     15.75 o 
   7   5   5       15.20       32.61     21.09 o 
  -8   6   5       73.96       74.49     66.21 o 
  -7   6   5      154.74      201.17     38.15 o 
  -6   6   5       78.50       94.81     27.83 o 
  -5   6   5       26.06       50.02     21.18 o 
  -4   6   5      316.66      353.00     29.68 o 
  -3   6   5      110.14       87.45     12.04 o 
  -1   6   5     2039.86     2026.12     39.23 o 
   0   6   5      457.75      424.59     29.72 o 
   1   6   5      334.89      360.77     18.89 o 
   2   6   5     1179.49     1080.34     54.80 o 
   3   6   5      447.73      415.23     31.76 o 
   4   6   5       53.69       32.72     20.36 o 
   5   6   5      167.78      223.21     37.29 o 
   6   6   5       88.62      102.21     42.42 o 
   7   6   5       12.81       59.89     28.97 o 
  -8   7   5        0.26        3.71     37.76 o 
  -7   7   5        0.27       -2.05     17.82 o 
  -6   7   5       28.40       71.72     25.96 o 
  -5   7   5      144.85      149.81     32.06 o 
  -4   7   5        1.45       42.11     16.88 o 
  -3   7   5        0.02       -9.41      7.62 o 
  -2   7   5     1486.91     1634.30     37.99 o 
  -1   7   5      221.80      334.43     19.86 o 
   0   7   5     1742.56     1650.79     45.02 o 
   1   7   5     1111.93     1121.17     30.84 o 
   2   7   5      694.79      607.15     33.40 o 
   3   7   5        1.01       12.97     13.68 o 
   4   7   5      667.80      739.70     45.47 o 
   5   7   5       43.08       43.36     18.53 o 
   6   7   5      145.28      174.80     29.02 o 
   7   7   5       17.32       57.39     20.85 o 
  -8   8   5        0.87       26.90     33.11 o 
  -7   8   5        1.51        3.10     20.69 o 
  -6   8   5        2.77       -8.11     17.82 o 
  -5   8   5      318.93      330.40     42.42 o 
  -4   8   5      134.98      187.50     34.66 o 
  -3   8   5       17.24       17.72     15.26 o 
  -2   8   5       92.98       75.28     13.53 o 
  -1   8   5       49.91       42.87     11.74 o 
   0   8   5        5.94        3.92      8.04 o 
   1   8   5      670.11      530.26     31.61 o 
   2   8   5      319.70      305.10     30.22 o 
   3   8   5       82.62       71.93     20.10 o 
   4   8   5        0.45        5.85     14.30 o 
   5   8   5       19.10       37.94     21.13 o 
   6   8   5        0.03       12.57     17.84 o 
   7   8   5        2.01       28.33     36.18 o 
  -7   9   5        2.52       43.72     25.32 o 
  -6   9   5       54.56       46.34     28.45 o 
  -5   9   5        0.08        4.63     18.39 o 
  -4   9   5      119.42      118.00     33.62 o 
  -3   9   5       27.78       29.75     16.80 o 
  -2   9   5      287.70      271.04     26.43 o 
   0   9   5      315.21      300.77     21.60 o 
   1   9   5      203.92      272.52     26.77 o 
   2   9   5      279.66      314.09     29.95 o 
   3   9   5       66.98      150.31     25.44 o 
   4   9   5       61.50      102.79     22.99 o 
   5   9   5      115.63      126.04     25.43 o 
   6   9   5       14.90       49.46     20.00 o 
  -7  10   5       25.90       21.43     25.23 o 
  -6  10   5       37.23       58.31     27.82 o 
  -5  10   5       79.41      102.93     31.43 o 
  -4  10   5       16.93        8.82     19.63 o 
  -3  10   5      334.79      318.33     40.89 o 
  -2  10   5      156.03      179.71     26.44 o 
  -1  10   5        9.91       -3.15     10.73 o 
   0  10   5      515.32      480.33     32.38 o 
   1  10   5      336.13      393.53     32.39 o 
   2  10   5      435.33      446.35     35.88 o 
   3  10   5      627.46      667.35     44.06 o 
   4  10   5       23.81       24.00     17.00 o 
   5  10   5      264.84      223.21     32.07 o 
   6  10   5        4.86       42.14     18.97 o 
  -7  11   5       14.32       43.51     27.68 o 
  -6  11   5        0.24      -11.43     23.28 o 
  -5  11   5       10.35      -21.60     21.73 o 
  -4  11   5       17.06       16.13     21.50 o 
  -3  11   5        0.98       10.55     20.69 o 
  -2  11   5        0.01      -14.41     18.10 o 
  -1  11   5       51.60       44.70     15.36 o 
   0  11   5      519.30      569.12     46.85 o 
   1  11   5      903.50      839.55     45.24 o 
   2  11   5      808.11      772.73     44.99 o 
   3  11   5       33.32       33.15     17.70 o 
   4  11   5       17.12       19.86     16.81 o 
   5  11   5       57.10       64.44     22.42 o 
   6  11   5       20.82       33.20     21.24 o 
  -6  12   5       15.73       29.34     26.95 o 
  -5  12   5       21.61       39.70     34.66 o 
  -4  12   5        3.06        6.48     19.11 o 
  -3  12   5      145.34      160.86     34.74 o 
  -2  12   5        0.04        0.33     15.65 o 
  -1  12   5     1094.09     1076.59     63.25 o 
   0  12   5      125.35      117.45     23.49 o 
   1  12   5      706.27      577.89     40.92 o 
   2  12   5       94.51       76.41     21.80 o 
   3  12   5      191.31      226.05     43.28 o 
   4  12   5      104.31       74.07     22.74 o 
   5  12   5        0.65       21.11     17.28 o 
  -6  13   5        6.43       29.49     26.63 o 
  -5  13   5       10.23       28.23     37.76 o 
  -4  13   5      200.15      164.37     36.56 o 
  -3  13   5        0.62       27.17     20.76 o 
  -2  13   5       11.61       14.48     27.93 o 
  -1  13   5      504.14      427.27     65.18 o 
   0  13   5      155.79      163.77     26.43 o 
   1  13   5      153.82      115.01     28.98 o 
   2  13   5        2.12       19.57     17.19 o 
   3  13   5      215.10      194.77     31.06 o 
   4  13   5       37.54       49.07     26.20 o 
   5  13   5        9.79       37.90     20.35 o 
  -5  14   5       64.56       55.74     29.15 o 
  -4  14   5       71.19       69.46     54.83 o 
  -3  14   5      173.11      186.28     37.67 o 
  -2  14   5       14.36        2.07     28.97 o 
  -1  14   5       52.64       71.38     40.35 o 
   0  14   5      168.03      132.04     51.21 o 
   1  14   5        1.30        5.56     20.88 o 
   2  14   5        5.53       29.56     22.82 o 
   3  14   5        0.01       20.00     18.36 o 
   4  14   5       82.09       73.15     23.02 o 
  -4  15   5        0.03       52.32     51.73 o 
  -3  15   5        8.61       36.21     37.24 o 
  -2  15   5      102.42      101.39     45.52 o 
  -1  15   5       25.88       65.18     41.38 o 
   0  15   5       34.18       39.31     37.24 o 
   1  15   5      112.19      149.20     29.02 o 
   2  15   5       35.38       19.81     18.41 o 
   3  15   5       33.87       43.61     26.79 o 
  -3  16   5       11.06       -5.17     32.07 o 
  -2  16   5        0.06       -8.28     28.97 o 
  -1  16   5        1.52       -4.14     27.93 o 
   0  16   5       74.70       48.62     38.28 o 
   1  16   5       10.11      -18.62     27.93 o 
   2  16   5       16.76       44.27     32.62 o 
  -8   0   6       38.33      139.66     37.24 o 
  -6   0   6      935.81      963.17     60.00 o 
  -2   0   6      409.93      462.27     20.45 o 
   0   0   6     1804.54     1595.50     42.85 o 
   2   0   6      246.57      448.38     40.35 o 
   4   0   6       65.14       71.63     21.37 o 
   6   0   6      140.09      110.70     39.31 o 
   8   0   6        1.09       71.38     42.42 o 
  -7   1   6       44.52       69.52     21.80 o 
  -6   1   6       49.91       36.36     15.44 o 
  -5   1   6       36.73       30.13     10.90 o 
  -4   1   6     4619.29     4241.60     62.71 o 
  -3   1   6       47.51       52.01      8.44 o 
  -2   1   6      430.18      419.59     19.79 o 
  -1   1   6        7.03       16.04      5.58 o 
   0   1   6     4185.55     4195.20     51.41 o 
   2   1   6     4296.89     3820.63     59.57 o 
   3   1   6       49.10       46.01     12.26 o 
   4   1   6      130.69      154.32     18.97 o 
   5   1   6        9.36        6.97     13.19 o 
   6   1   6        9.83       22.33     14.98 o 
   7   1   6       11.04        0.59     17.59 o 
  -8   2   6        2.06       21.73     26.90 o 
  -7   2   6        0.56       19.66     13.14 o 
  -6   2   6      138.41      178.25     24.70 o 
  -5   2   6      204.30      186.87     17.23 o 
  -3   2   6      481.61      474.97     16.65 o 
  -2   2   6      128.18      143.30     15.46 o 
   0   2   6     3918.48     4181.56     64.93 o 
   1   2   6     2645.45     2518.54     43.46 o 
   2   2   6      342.35      295.04     19.86 o 
   3   2   6       52.76       57.62     13.05 o 
   4   2   6        5.04       11.21     11.02 o 
   5   2   6      171.52      148.54     23.84 o 
   6   2   6        0.65       18.18     15.74 o 
   7   2   6        5.78       -6.81     16.45 o 
  -9   3   6        3.45       56.90     31.04 o 
  -8   3   6        3.64       23.79     28.97 o 
  -7   3   6       18.48       62.16     18.75 o 
  -6   3   6      619.70      470.75     53.41 o 
  -4   3   6      299.86      351.95     18.08 o 
  -3   3   6      142.75      195.32     19.63 o 
  -2   3   6      315.04      330.16     21.32 o 
  -1   3   6      782.23      944.37     31.21 o 
   0   3   6     1093.87     1110.45     30.72 o 
   1   3   6       16.06       53.25     10.74 o 
   3   3   6      149.07      146.86     16.85 o 
   4   3   6        1.10       27.81     18.80 o 
   5   3   6       43.32       72.41     23.17 o 
   7   3   6        4.00       27.27     21.79 o 
  -8   4   6       36.35       51.48     24.43 o 
  -7   4   6       20.64       43.75     21.13 o 
  -6   4   6      149.19      168.04     26.48 o 
  -5   4   6      206.78      213.54     25.40 o 
  -4   4   6      577.19      603.81     32.28 o 
  -3   4   6      167.26      205.50     11.20 o 
  -2   4   6     2745.59     2609.09    130.87 o 
  -1   4   6      268.04      315.55     26.58 o 
   1   4   6     1418.73     1387.17     33.27 o 
   2   4   6      356.82      326.21     32.55 o 
   3   4   6      481.81      406.08     29.79 o 
   4   4   6       86.94       85.77     20.28 o 
   5   4   6       15.84       22.59     14.68 o 
   6   4   6       34.97       91.14     22.35 o 
   7   4   6        5.05       31.29     28.10 o 
  -8   5   6       77.63       81.46     28.08 o 
  -7   5   6       65.58       58.82     26.02 o 
  -6   5   6        1.61        2.07     17.56 o 
  -5   5   6       20.47       25.63     15.31 o 
  -4   5   6      151.54      173.62     22.80 o 
  -3   5   6       94.32       88.61     17.63 o 
  -2   5   6     1927.06     1997.19     37.03 o 
  -1   5   6     3460.07     3457.48     49.04 o 
   0   5   6     2113.08     2319.99     42.22 o 
   1   5   6       80.47       84.28     15.30 o 
   2   5   6      622.48      590.70     31.45 o 
   3   5   6       26.40       70.28     18.52 o 
   4   5   6       35.57       33.06     17.81 o 
   5   5   6       40.37       58.25     19.20 o 
   6   5   6        0.40       25.32     15.46 o 
   7   5   6        7.20       38.27     19.02 o 
  -8   6   6       97.03      129.96     51.21 o 
  -7   6   6        1.79       16.44     20.44 o 
  -6   6   6       12.68       64.81     24.58 o 
  -5   6   6        0.87       11.72     14.63 o 
  -4   6   6      168.42      158.60     23.38 o 
  -3   6   6       13.34       15.75     12.71 o 
  -2   6   6      491.36      575.07     21.25 o 
  -1   6   6      846.36      773.40     28.64 o 
   0   6   6     1941.40     2047.91     41.39 o 
   1   6   6      475.80      482.83     22.49 o 
   2   6   6      341.42      309.11     41.40 o 
   3   6   6      316.89      388.49     46.04 o 
   4   6   6      106.15      138.47     32.05 o 
   5   6   6       14.54       15.41     19.63 o 
   6   6   6       61.55      108.87     31.23 o 
   7   6   6        7.90       57.39     39.31 o 
  -8   7   6      153.63      195.24     41.21 o 
  -7   7   6      192.82      258.71     44.49 o 
  -6   7   6      104.94      158.24     34.17 o 
  -5   7   6       29.22       21.91     21.87 o 
  -4   7   6       26.79       26.31     15.75 o 
  -3   7   6     1340.93     1297.71     48.24 o 
  -2   7   6      624.02      618.47     23.90 o 
  -1   7   6     1815.72     1862.42     41.36 o 
   0   7   6       19.51        8.41      8.53 o 
   1   7   6      990.61      927.37     45.26 o 
   2   7   6      170.94      159.02     22.13 o 
   3   7   6      102.60      140.70     22.94 o 
   5   7   6      348.82      328.74     35.87 o 
   6   7   6       20.45       44.26     21.65 o 
   7   7   6       11.62       60.83     19.69 o 
  -8   8   6      306.63      262.16     47.48 o 
  -7   8   6       56.52       41.44     25.35 o 
  -6   8   6        1.73        8.26     26.90 o 
  -5   8   6        8.49        1.99     18.85 o 
  -4   8   6      144.50      105.55     38.28 o 
  -3   8   6      156.83      113.52     33.10 o 
  -2   8   6      110.75      133.02     22.22 o 
  -1   8   6        4.84       50.77     14.63 o 
   0   8   6      432.82      506.43     47.63 o 
   1   8   6       37.90       45.47     15.80 o 
   2   8   6      214.53      196.54     24.68 o 
   3   8   6      193.41      144.53     24.98 o 
   4   8   6        7.39       14.65     15.65 o 
   5   8   6      111.59       76.00     22.57 o 
   6   8   6       74.18      112.96     25.61 o 
  -7   9   6      173.68      173.77     41.00 o 
  -6   9   6       24.58       24.19     23.77 o 
  -5   9   6        1.34       -4.12     17.51 o 
  -4   9   6       11.29       23.38     20.84 o 
  -3   9   6      110.48      115.89     25.60 o 
  -2   9   6        5.64        7.69     14.02 o 
  -1   9   6     1025.52      991.12     33.86 o 
   0   9   6       10.26       -8.37     12.05 o 
   1   9   6      168.16      133.96     22.20 o 
   2   9   6       47.27       87.36     20.95 o 
   3   9   6       78.95      123.48     24.65 o 
   4   9   6      268.51      266.99     33.03 o 
   5   9   6      214.97      262.43     34.95 o 
   6   9   6        0.03       22.96     17.43 o 
  -7  10   6        4.15       25.78     27.42 o 
  -6  10   6      116.78      131.59     36.58 o 
  -5  10   6       82.77       72.81     30.08 o 
  -4  10   6        2.92      -10.37     15.72 o 
  -3  10   6        1.85        5.11     18.56 o 
  -2  10   6      709.48      685.54     41.96 o 
  -1  10   6       59.37       90.15     16.26 o 
   0  10   6      855.28      798.68     39.61 o 
   1  10   6        6.23       11.69     16.30 o 
   2  10   6      540.29      489.00     37.52 o 
   3  10   6      406.38      381.24     38.40 o 
   4  10   6      547.48      511.72     42.96 o 
   5  10   6        9.51        7.93     15.50 o 
   6  10   6       38.50       70.23     29.29 o 
  -7  11   6        3.08       36.59     28.72 o 
  -6  11   6       19.23        3.10     33.11 o 
  -5  11   6       78.59      153.01     37.02 o 
  -4  11   6        6.52        3.58     18.85 o 
  -3  11   6        8.25       13.37     18.64 o 
  -2  11   6       27.28       37.39     19.16 o 
  -1  11   6       36.88      131.54     51.21 o 
   0  11   6      107.32       95.47     32.36 o 
   1  11   6      233.30      275.21     30.46 o 
   2  11   6      174.60      161.20     26.45 o 
   3  11   6      463.93      446.27     39.74 o 
   4  11   6      153.64      137.12     32.56 o 
   5  11   6        8.76       37.20     18.19 o 
  -6  12   6       53.28       38.97     28.72 o 
  -5  12   6        9.63       34.06     24.30 o 
  -4  12   6        3.15       11.90     20.48 o 
  -3  12   6      140.15      113.06     35.69 o 
  -2  12   6      258.60      323.09     41.33 o 
  -1  12   6       70.45      150.64     35.02 o 
   0  12   6      302.11      341.08     32.95 o 
   1  12   6      235.96      211.25     28.16 o 
   2  12   6      104.65      131.41     26.53 o 
   3  12   6      144.39      182.66     43.76 o 
   4  12   6       36.90       31.59     19.30 o 
   5  12   6      125.24      118.41     27.50 o 
  -5  13   6       16.82       40.87     25.59 o 
  -4  13   6       28.16       66.42     28.89 o 
  -3  13   6        0.02       -0.12     18.56 o 
  -2  13   6       61.74      115.87     44.49 o 
  -1  13   6       24.21       62.07     36.21 o 
   0  13   6        7.43       13.24     24.31 o 
   1  13   6      371.58      399.62     37.44 o 
   2  13   6       34.37       15.37     18.14 o 
   3  13   6       65.36       72.57     23.16 o 
   4  13   6       19.88       19.42     18.17 o 
  -5  14   6        0.70       29.49     36.21 o 
  -4  14   6        1.17       48.24     27.77 o 
  -3  14   6      105.12      137.60     51.73 o 
  -2  14   6        8.64      -11.38     27.93 o 
  -1  14   6        4.09        4.14     28.97 o 
   0  14   6       74.53      108.96     34.17 o 
   1  14   6       24.95       41.49     20.28 o 
   2  14   6        0.79       20.56     17.92 o 
   3  14   6      100.75      107.31     27.14 o 
   4  14   6        2.43       34.97     18.99 o 
  -4  15   6       81.19      101.82     33.96 o 
  -3  15   6      108.40      165.53     58.97 o 
  -2  15   6       11.73      -13.45     28.97 o 
  -1  15   6      113.64       84.83     43.45 o 
   0  15   6        3.56       12.41     32.07 o 
   1  15   6        9.10       46.26     25.80 o 
   2  15   6      116.54       63.23     23.29 o 
   3  15   6        9.91       38.63     26.74 o 
  -2  16   6        4.44       56.90     39.31 o 
  -1  16   6       19.11      -37.24     24.83 o 
   0  16   6       24.68      -15.52     28.97 o 
   1  16   6       39.76       62.07     39.31 o 
  -7   0   7       53.60       96.21     37.24 o 
  -5   0   7      368.54      401.57     32.21 o 
  -3   0   7      109.46       84.94     24.83 o 
  -1   0   7        1.57        3.90      9.31 o 
   1   0   7      198.72      234.49     33.62 o 
   3   0   7        7.52       12.07     13.88 o 
   5   0   7        8.92        3.87     16.90 o 
   7   0   7        8.76       30.00     30.00 o 
  -8   1   7       57.40      115.84     31.55 o 
  -7   1   7        9.25       28.97     22.76 o 
  -6   1   7        0.01       50.42     20.13 o 
  -5   1   7      103.06       81.85     17.86 o 
  -4   1   7     1073.74     1112.14     42.11 o 
  -3   1   7     2848.18     2590.79     37.43 o 
  -2   1   7     2207.95     2316.15     47.37 o 
  -1   1   7     2699.24     2565.27     37.12 o 
   0   1   7      273.67      305.84     15.98 o 
   1   1   7       24.90       57.57     11.18 o 
   2   1   7       24.19       41.65     11.70 o 
   3   1   7     1435.61     1390.94     41.06 o 
   4   1   7       29.49       26.45     13.11 o 
   5   1   7       62.36       73.87     19.85 o 
   6   1   7       34.98       28.33     18.85 o 
   7   1   7       30.98       30.57     21.62 o 
  -7   2   7        2.48       56.90     27.93 o 
  -6   2   7       34.28       18.30     23.79 o 
  -5   2   7        3.74        1.20     13.00 o 
  -3   2   7       43.80       51.72     13.33 o 
  -2   2   7    13714.09    13267.17    139.07 o 
   0   2   7        1.99        6.97      6.76 o 
   1   2   7      222.72      252.02     17.44 o 
   2   2   7     1158.99     1041.27     32.96 o 
   3   2   7       51.35       55.20     14.52 o 
   4   2   7      781.93      717.67     38.96 o 
   5   2   7       90.38      134.88     40.87 o 
   6   2   7       24.37       47.29     31.39 o 
   7   2   7        0.29       16.53     19.13 o 
  -8   3   7        0.20        8.28     25.86 o 
  -7   3   7       70.28       89.31     21.30 o 
  -6   3   7      137.41      175.23     25.32 o 
  -5   3   7       27.76       32.23     15.32 o 
  -4   3   7      114.29      163.40     23.33 o 
  -3   3   7      312.82      283.30     23.57 o 
  -2   3   7     4862.76     5008.08     79.95 o 
  -1   3   7      446.81      406.61     26.10 o 
   0   3   7      568.35      534.22     24.19 o 
   1   3   7      215.91      242.62     20.31 o 
   2   3   7     1590.00     1623.30     40.59 o 
   3   3   7       26.49       62.92     14.65 o 
   5   3   7      213.00      221.92     29.38 o 
   6   3   7        4.29       24.34     15.80 o 
   7   3   7       11.21       -3.06     18.64 o 
  -8   4   7       22.01       33.11     28.97 o 
  -7   4   7       24.46       19.54     19.38 o 
  -6   4   7        1.22        8.08     14.08 o 
  -5   4   7      647.32      538.06     35.49 o 
  -4   4   7     2706.80     2398.27     62.95 o 
  -3   4   7       76.02      101.46     19.86 o 
  -2   4   7     1780.14     1712.36     47.50 o 
  -1   4   7      448.15      532.30     18.61 o 
   0   4   7     1757.24     1879.89     40.65 o 
   1   4   7     2550.02     2470.98     46.93 o 
   2   4   7     2886.89     2640.90     52.06 o 
   3   4   7        7.76       52.89     16.57 o 
   4   4   7      750.81      695.48     53.71 o 
   5   4   7       85.78       89.81     22.45 o 
   6   4   7        0.50       21.61     16.47 o 
   7   4   7        9.18       43.89     17.79 o 
  -8   5   7      181.48      181.80     38.59 o 
  -7   5   7        4.54       32.80     27.93 o 
  -6   5   7        0.08       -2.13     13.93 o 
  -5   5   7       55.70       70.76     19.91 o 
  -4   5   7       12.53       17.68     13.81 o 
  -3   5   7      462.28      466.54     41.95 o 
  -2   5   7      602.54      727.29     40.27 o 
  -1   5   7        3.88        2.04      7.42 o 
   0   5   7      537.81      572.35     22.94 o 
   1   5   7        0.50       -1.69     11.29 o 
   2   5   7      659.85      714.08     35.83 o 
   3   5   7      681.54      650.37     37.94 o 
   4   5   7       50.08       57.56     22.83 o 
   5   5   7       14.37       27.97     18.11 o 
   6   5   7        5.94       32.64     17.53 o 
   7   5   7        4.95       28.51     30.86 o 
  -8   6   7      186.86      214.15     41.72 o 
  -7   6   7      145.74      199.98     37.88 o 
  -6   6   7      297.90      339.48     43.06 o 
  -5   6   7      337.72      338.97     33.40 o 
  -4   6   7      877.34      814.07     40.60 o 
  -3   6   7        5.73       29.28     14.97 o 
  -2   6   7      377.90      425.69     37.29 o 
  -1   6   7      992.29     1000.21     28.63 o 
   0   6   7      404.29      414.84     21.04 o 
   1   6   7      114.40      119.95     18.35 o 
   2   6   7       46.88       85.76     26.41 o 
   3   6   7      159.26      225.22     35.60 o 
   4   6   7       62.74       42.74     18.70 o 
   5   6   7       36.66       54.99     19.53 o 
   6   6   7       37.82       35.42     24.31 o 
   7   6   7       29.22       58.65     25.90 o 
  -8   7   7      104.94       85.35     57.94 o 
  -7   7   7       22.10       20.69     22.68 o 
  -6   7   7     1301.57     1175.23     69.07 o 
  -5   7   7        1.03        1.64     18.64 o 
  -4   7   7       47.03       71.28     20.03 o 
  -3   7   7      327.22      337.88     30.55 o 
  -2   7   7       22.59       55.20     17.80 o 
  -1   7   7      435.68      537.78     23.56 o 
   0   7   7      244.78      212.98     18.24 o 
   1   7   7      358.70      469.84     30.69 o 
   3   7   7       41.96       74.48     20.01 o 
   4   7   7       72.89       83.38     21.71 o 
   5   7   7      123.12      149.96     27.37 o 
   6   7   7       18.61       63.60     20.79 o 
  -8   8   7       92.01       66.74     47.59 o 
  -7   8   7        7.88       14.30     22.23 o 
  -6   8   7      510.48      569.99     57.40 o 
  -5   8   7       42.96       31.58     22.30 o 
  -4   8   7       60.52       51.12     20.90 o 
  -3   8   7      135.21      145.72     25.22 o 
  -2   8   7       49.05       78.18     20.27 o 
  -1   8   7       34.74       59.01     18.79 o 
   0   8   7      379.05      382.87     24.02 o 
   1   8   7       48.93       38.65     16.67 o 
   3   8   7       10.83       45.35     23.37 o 
   4   8   7        2.18       17.72     15.09 o 
   5   8   7       41.13       59.37     21.43 o 
   6   8   7       98.00      185.38     32.48 o 
  -7   9   7       54.94       55.58     27.82 o 
  -6   9   7       84.99       58.73     27.53 o 
  -5   9   7      214.48      145.85     65.18 o 
  -4   9   7      375.28      319.42     71.90 o 
  -2   9   7       55.96       67.92     21.30 o 
  -1   9   7       30.27       34.90     22.83 o 
   0   9   7      277.93      287.00     27.46 o 
   1   9   7        3.77        6.24     14.82 o 
   2   9   7      271.03      280.63     30.56 o 
   3   9   7        5.48       20.42     17.29 o 
   4   9   7       37.26       34.38     18.06 o 
   5   9   7       20.46       30.12     17.63 o 
   6   9   7       81.27      125.10     36.35 o 
  -7  10   7       24.80       69.83     32.19 o 
  -6  10   7      388.34      456.87     56.42 o 
  -5  10   7      236.96      252.60     72.42 o 
  -4  10   7       42.50       -3.08     24.31 o 
  -3  10   7      272.00      257.61     32.92 o 
  -2  10   7       15.30       33.15     18.96 o 
  -1  10   7      140.33      123.16     23.37 o 
   0  10   7        1.64      -12.85     17.21 o 
   1  10   7      129.18      158.16     25.14 o 
   3  10   7        3.91       47.17     20.11 o 
   4  10   7       47.18       54.10     20.12 o 
   5  10   7       66.01       62.03     21.33 o 
  -6  11   7       11.46        0.21     23.03 o 
  -5  11   7        0.09       28.29     22.83 o 
  -4  11   7       26.74       56.64     34.14 o 
  -3  11   7      229.60      191.28     36.21 o 
  -2  11   7       14.04       64.32     22.54 o 
  -1  11   7        9.02       34.41     32.07 o 
   0  11   7        2.94      -14.68     18.20 o 
   1  11   7        4.89       20.40     16.94 o 
   2  11   7       15.16        5.06     15.60 o 
   3  11   7        8.53       24.63     17.18 o 
   4  11   7       56.43       81.00     23.48 o 
   5  11   7      191.42      164.45     30.18 o 
  -6  12   7        1.45       31.71     25.23 o 
  -5  12   7       31.98        8.28     21.95 o 
  -4  12   7        0.73        4.72     20.84 o 
  -3  12   7       27.97       43.66     25.35 o 
  -2  12   7       16.77        4.14     30.00 o 
  -1  12   7      161.36      172.39     36.21 o 
   0  12   7       59.15       52.34     31.55 o 
   1  12   7      175.63      146.53     26.88 o 
   2  12   7        8.17       -0.77     16.37 o 
   3  12   7      127.20      131.38     29.75 o 
   4  12   7       56.46       65.22     22.36 o 
   5  12   7      106.37      121.47     28.81 o 
  -5  13   7        5.17       21.86     26.38 o 
  -4  13   7        3.93       26.38     24.14 o 
  -3  13   7       80.64       68.99     26.60 o 
  -2  13   7       77.72       86.90     41.38 o 
  -1  13   7       28.23       48.96     27.42 o 
   0  13   7       58.88       55.43     29.48 o 
   1  13   7       33.55       49.02     27.53 o 
   2  13   7        1.12        2.46     19.60 o 
   3  13   7       84.20       42.00     20.54 o 
   4  13   7       27.31       51.64     35.38 o 
  -5  14   7       17.62       47.72     48.62 o 
  -4  14   7        2.05        9.72     26.90 o 
  -3  14   7      112.97       87.94     47.59 o 
  -2  14   7        0.17       -1.03     31.04 o 
  -1  14   7      107.70      132.42     48.62 o 
   0  14   7        0.87        6.84     23.53 o 
   1  14   7       61.31      139.49     38.26 o 
   2  14   7        2.69       12.93     26.46 o 
   3  14   7        0.69       15.56     18.25 o 
  -4  15   7       18.64       36.21     44.49 o 
  -3  15   7       16.62      -25.86     28.97 o 
  -2  15   7       29.65      -14.48     28.97 o 
  -1  15   7      107.19       40.35     37.24 o 
   0  15   7       16.22      -13.45     27.93 o 
   1  15   7        0.61       57.40     57.94 o 
   2  15   7       17.82       31.70     37.24 o 
  -2  16   7       61.94       48.62     41.38 o 
  -1  16   7       20.53       24.83     36.21 o 
   0  16   7       27.92       55.87     41.38 o 
  -4   0   8      174.19      180.96     21.09 o 
  -2   0   8     4838.63     4940.91    222.95 o 
   0   0   8      893.38     1020.45     39.42 o 
   2   0   8       64.34       70.69     19.82 o 
   4   0   8      203.50      206.73     33.27 o 
   6   0   8        6.20       49.66     32.07 o 
  -8   1   8       66.21      137.55     29.23 o 
  -7   1   8        1.06       35.89     18.85 o 
  -6   1   8      128.18      144.25     43.45 o 
  -5   1   8       49.60       88.81     18.12 o 
  -4   1   8       65.26      110.51     20.04 o 
  -1   1   8      147.82      163.29     12.46 o 
   0   1   8     6181.18     6641.96     75.68 o 
   2   1   8       15.34       19.82     10.21 o 
   3   1   8        1.62        6.98     10.09 o 
   4   1   8      164.21      153.75     21.51 o 
   5   1   8        3.41       19.38     21.28 o 
   6   1   8       65.45       58.02     43.45 o 
   7   1   8       22.54       31.33     26.90 o 
  -7   2   8       74.13      116.39     29.99 o 
  -6   2   8      168.26      171.89     36.16 o 
  -5   2   8       49.37       39.94     16.11 o 
  -4   2   8       47.67       31.28     13.29 o 
  -3   2   8      116.37      118.94     16.67 o 
  -2   2   8       14.92       37.74     12.64 o 
  -1   2   8      885.46      797.09     22.09 o 
   0   2   8     3013.67     3328.31     61.22 o 
   1   2   8      140.19      136.41     15.40 o 
   2   2   8      512.38      454.38     35.54 o 
   3   2   8      124.84      172.16     20.47 o 
   4   2   8      765.45      874.13     55.82 o 
   5   2   8       74.01       89.33     21.68 o 
   6   2   8       16.40       73.61     30.69 o 
   7   2   8        3.70       20.43     21.50 o 
  -7   3   8        0.08       16.55     25.86 o 
  -6   3   8       63.21       39.88     20.88 o 
  -5   3   8       13.11       23.65     17.38 o 
  -4   3   8       13.13       29.11     14.39 o 
  -3   3   8      510.09      557.78     28.72 o 
  -2   3   8     2290.75     2323.81     55.33 o 
  -1   3   8      154.90      187.69     12.85 o 
   0   3   8     1034.11     1200.83     31.47 o 
   1   3   8       39.69       30.62     11.07 o 
   2   3   8      701.27      637.99     45.10 o 
   3   3   8       35.21       85.33     18.85 o 
   4   3   8       45.23       39.95     18.63 o 
   5   3   8       90.91       98.07     22.96 o 
   6   3   8        1.42       35.41     21.03 o 
   7   3   8       31.59       56.25     27.34 o 
  -7   4   8       91.64       71.93     27.77 o 
  -6   4   8      200.29      191.04     27.49 o 
  -5   4   8       99.59      118.19     22.35 o 
  -4   4   8      676.67      600.45     38.64 o 
  -3   4   8       85.59      155.85     23.81 o 
  -2   4   8       28.56       72.25     16.58 o 
  -1   4   8     1305.89     1372.72     29.81 o 
   0   4   8     3404.24     3839.18     57.98 o 
   1   4   8      278.43      297.62     20.72 o 
   2   4   8      328.71      315.14     34.49 o 
   3   4   8        3.10        1.43     10.92 o 
   4   4   8      339.55      386.99     39.52 o 
   5   4   8       88.20       65.98     19.77 o 
   6   4   8        5.39       17.72     15.82 o 
   7   4   8        4.17       45.33     32.14 o 
  -8   5   8       10.65       35.17     32.07 o 
  -7   5   8      164.20      170.09     35.40 o 
  -6   5   8       28.49       25.97     17.33 o 
  -5   5   8        2.22        8.83     14.73 o 
  -4   5   8        3.33        2.56     13.64 o 
  -3   5   8      283.43      312.68     32.50 o 
  -2   5   8      218.52      222.74     24.02 o 
  -1   5   8      112.96      108.16     12.47 o 
   0   5   8       41.00       68.25     14.03 o 
   1   5   8      230.38      260.26     20.13 o 
   2   5   8      146.90      211.39     24.31 o 
   3   5   8      482.54      472.34     59.12 o 
   4   5   8      532.66      495.40     39.31 o 
   5   5   8       17.14       62.18     20.65 o 
   6   5   8       13.21       49.14     19.29 o 
   7   5   8        1.55       47.33     32.37 o 
  -8   6   8       85.17       97.25     47.59 o 
  -7   6   8       12.81       26.11     21.18 o 
  -6   6   8      312.80      291.30     41.53 o 
  -5   6   8       64.21       87.91     22.93 o 
  -4   6   8     1169.42     1065.80     46.26 o 
  -3   6   8       57.61      122.14     25.64 o 
  -2   6   8        2.78       22.41     15.68 o 
  -1   6   8       18.23       19.10      9.47 o 
   0   6   8       11.61       36.17     11.34 o 
   1   6   8      685.72      543.97     42.23 o 
   2   6   8        7.03       15.92     18.11 o 
   3   6   8       23.49       25.08     15.17 o 
   4   6   8      129.97      103.77     23.32 o 
   5   6   8       16.12       43.11     19.49 o 
   6   6   8        7.71       44.88     31.55 o 
  -8   7   8       69.26      126.22     36.58 o 
  -7   7   8       78.00      108.74     31.74 o 
  -6   7   8      337.62      366.07     46.70 o 
  -5   7   8      928.74      851.24     46.10 o 
  -4   7   8     1025.64     1070.90     48.79 o 
  -3   7   8      296.61      340.49     31.62 o 
  -2   7   8      168.65      228.64     34.64 o 
  -1   7   8     1052.46     1023.96     43.01 o 
   0   7   8       14.34       10.62     10.77 o 
   1   7   8      712.65      745.71     36.69 o 
   2   7   8      249.51      283.14     28.84 o 
   3   7   8       66.15       77.87     20.06 o 
   4   7   8        0.04       -6.62     17.69 o 
   5   7   8       33.46       20.69     20.99 o 
   6   7   8        4.71       24.32     35.17 o 
  -8   8   8        8.09       10.17     23.77 o 
  -7   8   8        2.13        0.90     20.11 o 
  -6   8   8       51.00       62.72     29.30 o 
  -5   8   8      486.63      497.18     49.95 o 
  -4   8   8     2183.48     2118.14     69.65 o 
  -3   8   8        4.31       20.98     16.18 o 
  -2   8   8       89.70      137.55     38.80 o 
  -1   8   8       26.08       29.04     16.88 o 
   0   8   8      368.82      426.88     30.39 o 
   1   8   8      133.31      182.93     24.47 o 
   2   8   8      161.29      131.02     24.58 o 
   3   8   8      360.61      333.46     33.56 o 
   4   8   8       17.41        8.44     15.86 o 
   5   8   8        2.59       11.34     15.77 o 
   6   8   8        1.07       46.66     20.51 o 
  -7   9   8        0.05        9.83     24.14 o 
  -6   9   8       24.28       39.97     26.77 o 
  -5   9   8      183.35      180.71     36.92 o 
  -4   9   8     2014.25     1951.88     69.49 o 
  -3   9   8      689.58      579.12     42.68 o 
  -2   9   8      346.47      314.93     41.33 o 
  -1   9   8       87.43       71.24     20.96 o 
   0   9   8      137.54      134.16     40.35 o 
   1   9   8      232.77      274.84     38.61 o 
   2   9   8      130.04      146.91     25.16 o 
   3   9   8       96.93       77.10     21.35 o 
   4   9   8       15.40       -2.91     13.87 o 
   5   9   8        7.23       30.66     18.45 o 
   6   9   8        3.85       39.02     23.58 o 
  -7  10   8       45.41       50.35     32.05 o 
  -6  10   8      305.62      324.45     60.52 o 
  -5  10   8        3.23       11.01     22.64 o 
  -4  10   8       13.76       20.21     22.24 o 
  -3  10   8      256.61      282.00     61.06 o 
  -2  10   8       88.92      117.17     25.34 o 
  -1  10   8      337.66      295.27     42.96 o 
   0  10   8      133.84      119.87     53.80 o 
   1  10   8       86.76      143.56     24.69 o 
   2  10   8      345.96      321.71     33.35 o 
   3  10   8       10.45       24.95     18.91 o 
   4  10   8       56.94       30.97     18.46 o 
   5  10   8        0.07       37.74     20.35 o 
  -6  11   8       14.32       28.77     28.10 o 
  -5  11   8        5.92       18.50     24.83 o 
  -4  11   8      155.45      141.10     34.70 o 
  -3  11   8        7.55       30.70     22.64 o 
  -2  11   8      120.60      128.64     25.71 o 
  -1  11   8      457.63      440.72     50.21 o 
   0  11   8        7.32       -2.89     21.09 o 
   1  11   8        5.26       20.98     16.45 o 
   2  11   8      171.99      244.37     31.53 o 
   3  11   8        4.53       -2.75     18.69 o 
   4  11   8        0.31       32.46     18.53 o 
   5  11   8       10.15        4.87     27.97 o 
  -6  12   8       49.50       35.04     27.04 o 
  -5  12   8        3.27       23.15     24.43 o 
  -4  12   8      217.86      132.45     38.80 o 
  -3  12   8        6.68       10.35     22.68 o 
  -2  12   8       10.25       42.21     29.27 o 
  -1  12   8        0.12       -2.84     23.16 o 
   0  12   8      108.77      115.15     35.02 o 
   1  12   8       24.98       36.30     25.15 o 
   2  12   8       61.53       56.12     21.67 o 
   3  12   8        6.43       18.88     19.49 o 
   4  12   8       24.76       59.61     22.48 o 
  -5  13   8       59.99       47.54     36.73 o 
  -4  13   8       20.44       37.24     39.83 o 
  -3  13   8        4.58       32.07     37.24 o 
  -2  13   8        4.37       -3.10     31.04 o 
  -1  13   8       80.41      110.81     35.74 o 
   0  13   8       36.40       29.30     24.89 o 
   1  13   8       80.45      104.58     32.53 o 
   2  13   8        0.06       35.48     30.00 o 
   3  13   8       24.03       45.08     22.82 o 
   4  13   8       11.09       30.39     23.56 o 
  -4  14   8       14.67       39.91     26.69 o 
  -3  14   8       20.23       -1.03     33.11 o 
  -2  14   8      138.71       79.66     46.55 o 
  -1  14   8        3.01       23.79     36.21 o 
   0  14   8        2.53        6.02     23.66 o 
   1  14   8        8.09       33.49     26.77 o 
   2  14   8       14.11       64.01     30.55 o 
   3  14   8       24.55       23.68     23.19 o 
  -3  15   8       28.14       10.35     38.28 o 
  -2  15   8       51.76       33.11     39.31 o 
  -1  15   8        0.60        8.28     30.00 o 
   0  15   8       66.68      120.09     37.12 o 
   1  15   8      191.64      199.28     43.73 o 
   2  15   8        8.52       36.45     26.41 o 
  -7   0   9       28.97       88.97     40.35 o 
  -5   0   9      147.01      158.29     49.66 o 
  -3   0   9      181.65      155.93     17.98 o 
  -1   0   9      169.80      269.69     37.24 o 
   1   0   9     1576.40     1467.18     55.90 o 
   3   0   9        1.48      -14.94     14.13 o 
   5   0   9       21.69       45.52     28.97 o 
   7   0   9       18.16       12.41     32.07 o 
  -7   1   9       91.06      117.69     31.82 o 
  -5   1   9      354.17      431.99     73.97 o 
  -4   1   9      162.48      141.71     19.49 o 
  -3   1   9      327.40      296.22     21.96 o 
  -2   1   9       30.69       35.51      7.33 o 
  -1   1   9     1162.88     1045.25     27.38 o 
   0   1   9     1748.45     1893.68     40.57 o 
   1   1   9     1015.62      935.49     31.89 o 
   2   1   9      241.76      284.66     31.76 o 
   3   1   9       11.98       50.35     15.21 o 
   4   1   9       18.01       31.66     14.69 o 
   5   1   9       55.73       93.08     22.67 o 
   6   1   9        4.75       -5.05     18.35 o 
   7   1   9       10.39       10.63     21.13 o 
  -8   2   9       88.44      185.71     36.94 o 
  -7   2   9       11.19       31.11     20.11 o 
  -6   2   9       71.50      113.24     32.99 o 
  -5   2   9       49.42       72.87     29.23 o 
  -4   2   9        9.79        4.58     11.70 o 
  -3   2   9        1.82        1.74     11.13 o 
  -2   2   9      740.66      653.26     30.24 o 
  -1   2   9       43.64       43.08      8.92 o 
   0   2   9       56.76       96.13     17.15 o 
   1   2   9      803.60      701.79     28.55 o 
   2   2   9     1621.44     1645.12     45.39 o 
   3   2   9       72.35      110.66     19.01 o 
   4   2   9      284.88      269.05     30.42 o 
   5   2   9       18.63        5.54     24.47 o 
   6   2   9        4.00        5.17     18.29 o 
   7   2   9       23.99        8.99     22.30 o 
  -8   3   9       22.80      130.35     40.35 o 
  -7   3   9      123.73      233.69     42.02 o 
  -6   3   9      261.92      237.34     41.39 o 
  -5   3   9       82.67       51.10     18.27 o 
  -4   3   9       26.65       32.37     15.66 o 
  -3   3   9      314.06      294.20     25.37 o 
  -1   3   9       74.04       61.25     14.25 o 
   0   3   9     1730.33     1547.71     37.47 o 
   1   3   9      264.07      322.02     22.56 o 
   2   3   9     2983.74     2909.79     59.95 o 
   3   3   9       67.55       92.47     20.83 o 
   4   3   9       97.23      152.57     34.75 o 
   5   3   9       12.08       40.65     18.52 o 
   6   3   9      384.39      427.75    100.58 o 
   7   3   9        3.54       -0.22     22.24 o 
  -7   4   9        6.08       32.07     33.11 o 
  -6   4   9      522.30      484.08     44.24 o 
  -5   4   9      303.21      302.54     30.92 o 
  -4   4   9       18.00       48.31     17.71 o 
  -3   4   9       20.69       36.86     16.19 o 
  -2   4   9      968.28     1127.64     42.28 o 
  -1   4   9      913.92      955.94     39.19 o 
   0   4   9     2128.92     2208.90     52.26 o 
   1   4   9      418.03      390.96     24.54 o 
   2   4   9       36.46       72.64     15.93 o 
   3   4   9       97.48       84.11     20.66 o 
   5   4   9       34.47       27.19     19.68 o 
   6   4   9      133.66      125.20     27.35 o 
  -6   5   9       16.44       -0.14     19.14 o 
  -5   5   9       10.13       11.17     18.94 o 
  -4   5   9      292.50      268.92     28.89 o 
  -3   5   9      526.12      423.66     32.03 o 
  -2   5   9      203.57      263.23     26.34 o 
  -1   5   9      291.62      274.34     26.34 o 
   0   5   9      853.64      914.29     40.20 o 
   1   5   9       65.55       81.74     15.81 o 
   2   5   9      147.90      133.71     21.79 o 
   3   5   9      218.88      264.30     29.91 o 
   4   5   9       30.67       96.56     23.54 o 
   5   5   9       34.02       60.91     25.39 o 
   6   5   9        8.05       37.03     18.84 o 
  -8   6   9        9.33       70.35     38.28 o 
  -7   6   9       57.35       76.03     28.83 o 
  -6   6   9      172.26      180.27     29.67 o 
  -5   6   9       35.12       25.64     18.44 o 
  -4   6   9      394.25      342.41     52.76 o 
  -3   6   9      965.10      806.16     40.80 o 
  -2   6   9      300.64      359.59     31.70 o 
  -1   6   9       33.53       78.89     20.11 o 
   0   6   9      174.94      198.23     18.62 o 
   1   6   9      629.35      617.61     48.20 o 
   2   6   9       44.30       44.87     22.54 o 
   3   6   9       23.75       21.43     16.56 o 
   4   6   9       50.69       51.83     28.02 o 
   5   6   9       23.32       31.92     18.26 o 
   6   6   9       25.11       36.71     23.77 o 
  -8   7   9        0.11       47.59     34.14 o 
  -7   7   9      163.10      183.31     38.00 o 
  -6   7   9      198.45      152.12     61.56 o 
  -5   7   9        3.50       -5.37     16.06 o 
  -4   7   9       69.55       99.75     28.70 o 
  -3   7   9      666.02      655.50     48.47 o 
  -2   7   9     5290.83     4759.53    144.46 o 
  -1   7   9      200.00      265.07     46.52 o 
   0   7   9       15.15       16.21     11.56 o 
   1   7   9       37.78       48.51     17.13 o 
   2   7   9       87.74       83.69     21.76 o 
   3   7   9        5.10       33.23     23.02 o 
   4   7   9      108.97      108.55     31.95 o 
   5   7   9       63.42       76.11     30.62 o 
   6   7   9       29.59       56.06     24.84 o 
  -7   8   9        0.29       16.99     24.50 o 
  -6   8   9      114.27      184.17     37.85 o 
  -5   8   9       39.44       19.98     21.91 o 
  -4   8   9        9.62       -6.16     17.32 o 
  -3   8   9       76.57      137.52     32.91 o 
  -2   8   9     3316.90     2796.66     76.48 o 
  -1   8   9        6.54       38.85     18.52 o 
   0   8   9      192.70      285.67     40.00 o 
   2   8   9      116.17      105.51     23.35 o 
   3   8   9        2.44        1.44     21.31 o 
   4   8   9      124.03      110.72     24.81 o 
   5   8   9        0.01       14.98     17.19 o 
   6   8   9        2.37       42.15     29.44 o 
  -7   9   9        3.25        5.50     27.93 o 
  -6   9   9       20.84       30.12     25.85 o 
  -5   9   9        1.85       16.04     21.21 o 
  -4   9   9      565.44      577.28     45.84 o 
  -3   9   9      266.63      309.41     46.55 o 
  -2   9   9      271.79      273.02     32.38 o 
  -1   9   9      540.78      499.22     38.98 o 
   0   9   9      235.26      254.75     41.13 o 
   1   9   9        7.18       -2.67     14.41 o 
   2   9   9        0.74       32.92     17.99 o 
   3   9   9        5.75       18.05     17.32 o 
   4   9   9       24.89        9.01     16.50 o 
   5   9   9       15.10       58.67     22.06 o 
  -7  10   9       42.20       34.78     28.89 o 
  -6  10   9        7.73        7.93     22.97 o 
  -5  10   9       32.82       25.85     24.43 o 
  -4  10   9       15.39        8.62     19.71 o 
  -3  10   9      181.44      208.51     31.46 o 
  -2  10   9      933.29      856.85     57.49 o 
  -1  10   9      482.36      436.65     49.66 o 
   0  10   9      714.62      740.55     62.37 o 
   1  10   9      230.24      201.94     39.32 o 
   2  10   9       33.94       14.81     16.44 o 
   3  10   9       14.19       32.26     19.41 o 
   4  10   9       43.93       47.22     21.79 o 
   5  10   9        9.24       41.44     20.91 o 
  -6  11   9       13.99       11.75     35.69 o 
  -5  11   9      116.28       98.22     33.06 o 
  -4  11   9        8.40       16.97     21.57 o 
  -3  11   9       10.65       81.72     25.57 o 
  -2  11   9      175.18      123.26     35.38 o 
  -1  11   9       33.66       27.79     25.82 o 
   0  11   9        3.71       15.19     23.16 o 
   1  11   9      281.79      282.16     45.24 o 
   2  11   9        4.33        3.11     16.28 o 
   3  11   9       23.39       50.80     22.33 o 
   4  11   9        5.80       20.81     18.95 o 
  -6  12   9        0.18       25.39     27.04 o 
  -5  12   9        0.08      -14.82     44.49 o 
  -4  12   9        6.56       18.45     24.50 o 
  -3  12   9      203.51      303.21     51.21 o 
  -2  12   9       42.62       41.13     30.57 o 
  -1  12   9       38.46       25.65     27.72 o 
   0  12   9        0.32       12.50     23.76 o 
   1  12   9       67.28       50.74     28.06 o 
   2  12   9        9.17        8.36     21.93 o 
   3  12   9       64.87       56.13     22.86 o 
   4  12   9       23.66       24.12     20.01 o 
  -5  13   9        4.26       33.53     26.95 o 
  -4  13   9       54.99       38.98     30.52 o 
  -3  13   9       15.26        9.31     33.11 o 
  -2  13   9       50.14       52.76     40.35 o 
  -1  13   9       13.24        3.55     25.22 o 
   0  13   9       85.30       95.68     34.25 o 
   1  13   9       29.16       39.26     28.56 o 
   2  13   9       21.81       36.50     26.43 o 
   3  13   9       25.32       67.91     30.77 o 
  -4  14   9        0.11       21.73     41.38 o 
  -3  14   9       53.57      107.59     49.66 o 
  -2  14   9       40.45      -11.38     30.00 o 
  -1  14   9       47.97       47.75     30.07 o 
   0  14   9        4.95       23.95     25.51 o 
   1  14   9       21.86       51.75     28.61 o 
   2  14   9        0.73       15.72     24.60 o 
  -3  15   9        5.77       38.28     42.42 o 
  -2  15   9       32.38       65.18     44.49 o 
  -1  15   9       27.79       31.04     37.24 o 
   0  15   9       27.03       32.66     25.68 o 
   1  15   9        0.07       34.50     35.17 o 
  -8   0  10        3.48       74.49     33.11 o 
  -6   0  10      226.50      211.05     58.97 o 
  -4   0  10      501.16      551.42     76.56 o 
  -2   0  10        2.85        2.70      9.66 o 
   0   0  10      369.94      346.69     29.80 o 
   2   0  10     1430.56     1478.64     63.35 o 
   4   0  10       54.67       89.73     37.76 o 
   6   0  10        0.34       -5.17     25.86 o 
  -8   1  10       22.33       85.20     24.74 o 
  -7   1  10       27.64       49.19     41.38 o 
  -6   1  10      269.09      255.78     44.25 o 
  -5   1  10        8.03        4.30     23.56 o 
  -4   1  10      511.20      431.03     48.61 o 
  -2   1  10      148.69      163.37     12.65 o 
  -1   1  10       75.20      138.19     13.98 o 
   0   1  10       94.44       97.05     13.53 o 
   1   1  10       15.88       33.00     11.29 o 
   2   1  10        3.87        2.54      9.98 o 
   3   1  10       14.52       29.58     14.80 o 
   4   1  10      263.93      265.27     30.72 o 
   5   1  10       16.60        6.53     17.51 o 
   6   1  10        6.65       11.06     21.18 o 
  -8   2  10       53.21      163.29     35.85 o 
  -7   2  10      135.64      188.84     40.15 o 
  -6   2  10      159.40      181.65     38.89 o 
  -5   2  10       17.27       -3.66     21.13 o 
  -4   2  10      159.87      144.74     33.19 o 
  -3   2  10      150.55      179.23     21.33 o 
  -2   2  10       52.93      101.71     17.86 o 
  -1   2  10      529.09      509.50     28.97 o 
   0   2  10      205.63      188.46     17.20 o 
   1   2  10      131.43      148.92     18.13 o 
   2   2  10      135.04      214.18     22.98 o 
   3   2  10       52.03       71.72     17.77 o 
   4   2  10      370.78      379.53     35.62 o 
   5   2  10        0.97       14.89     16.73 o 
   6   2  10       68.88       73.33     28.08 o 
  -8   3  10        0.23       51.50     22.24 o 
  -7   3  10       11.70       34.79     23.36 o 
  -6   3  10        5.13       17.66     21.50 o 
  -5   3  10       27.51       16.05     24.01 o 
  -4   3  10      571.46      496.98     41.85 o 
  -3   3  10      502.11      498.00     31.76 o 
  -2   3  10      371.87      402.40     29.92 o 
  -1   3  10        6.07       41.85      9.77 o 
   0   3  10        8.28      -11.33      7.55 o 
   1   3  10        2.09        7.25     13.14 o 
   2   3  10      463.04      406.87     28.28 o 
   3   3  10      577.16      620.86     41.81 o 
   4   3  10       66.08       71.87     20.61 o 
   5   3  10       15.35       23.92     26.30 o 
   6   3  10      101.00      113.50     26.01 o 
  -7   4  10        0.04       26.90     22.68 o 
  -6   4  10        0.02       47.68     25.57 o 
  -5   4  10     1014.77      948.85     45.43 o 
  -4   4  10      223.10      242.90     27.32 o 
  -3   4  10      314.44      295.11     28.92 o 
  -2   4  10       79.74       99.89     19.87 o 
  -1   4  10       17.16       48.56     17.22 o 
   0   4  10      117.95      109.47     15.23 o 
   1   4  10      240.95      296.99     23.46 o 
   2   4  10       23.64       51.14     18.43 o 
   3   4  10      163.46      171.10     26.14 o 
   4   4  10      415.77      365.18     36.89 o 
   5   4  10        0.37        6.69     16.10 o 
   6   4  10       11.29       13.08     29.42 o 
  -7   5  10        1.38       85.87     33.11 o 
  -6   5  10      333.35      321.72     51.21 o 
  -5   5  10       17.29       37.60     19.07 o 
  -4   5  10       51.44       53.25     19.44 o 
  -3   5  10       79.80      126.29     23.42 o 
  -2   5  10      434.52      453.67     34.35 o 
  -1   5  10      196.61      189.49     24.45 o 
   0   5  10      463.30      411.78     33.31 o 
   1   5  10      260.58      323.67     24.82 o 
   2   5  10       59.89       89.05     19.60 o 
   3   5  10        1.97      -15.03     17.20 o 
   4   5  10       84.24       88.83     23.26 o 
   5   5  10        7.35        7.94     15.84 o 
   6   5  10       10.39       18.86     20.91 o 
  -6   6  10       15.13       21.11     22.20 o 
  -5   6  10      225.77      279.68     51.29 o 
  -4   6  10      136.65       95.02     23.45 o 
  -3   6  10      838.08      805.72     42.70 o 
  -2   6  10       39.30       45.75     19.56 o 
  -1   6  10      223.94      262.55     29.75 o 
   0   6  10      808.46      832.48     42.78 o 
   1   6  10       41.89       46.45     45.52 o 
   2   6  10      218.17      207.19     27.62 o 
   3   6  10       92.58      120.88     24.65 o 
   4   6  10        1.24       31.54     18.03 o 
   5   6  10       78.73       80.65     22.69 o 
   6   6  10        1.35       25.31     18.50 o 
  -6   7  10       21.87       10.35     28.97 o 
  -5   7  10        1.30      -24.58     25.86 o 
  -4   7  10      703.75      677.68     45.61 o 
  -3   7  10      192.65      213.27     43.20 o 
  -2   7  10       99.92      130.00     25.06 o 
  -1   7  10      380.00      346.44     40.45 o 
   0   7  10     1319.83     1357.23     67.55 o 
   1   7  10       28.96       21.38     15.46 o 
   2   7  10        0.81       -6.33     14.38 o 
   3   7  10      119.78       95.64     72.94 o 
   4   7  10        0.95        5.16     19.61 o 
   5   7  10        2.64       26.96     21.77 o 
  -7   8  10        3.75        2.07     30.00 o 
  -6   8  10       55.48       44.49     34.14 o 
  -5   8  10       95.05       65.69     36.73 o 
  -4   8  10      117.34      106.37     32.06 o 
  -3   8  10      447.68      432.60     39.00 o 
  -2   8  10      180.99      189.88     29.58 o 
  -1   8  10     2021.74     2043.08     66.89 o 
   0   8  10     1922.01     2022.08     84.72 o 
   1   8  10       48.60       56.80     35.17 o 
   2   8  10      103.66      114.72     24.22 o 
   3   8  10       86.76       84.80     23.18 o 
   4   8  10       27.43       51.68     20.85 o 
   5   8  10       53.17       76.73     23.65 o 
  -7   9  10        5.24       31.61     29.23 o 
  -6   9  10       20.82       55.92     28.42 o 
  -5   9  10       35.31       60.00     36.21 o 
  -4   9  10       11.04       22.65     26.00 o 
  -3   9  10        5.47        3.91     21.51 o 
  -2   9  10      320.09      346.07     35.68 o 
  -1   9  10       32.29       12.55     23.39 o 
   0   9  10     2198.79     2031.86    110.70 o 
   1   9  10      134.61      126.27     37.24 o 
   2   9  10      825.70      863.06     48.14 o 
   3   9  10       11.86        8.56     15.86 o 
   4   9  10      120.17      135.88     32.35 o 
   5   9  10        0.16        6.57     16.06 o 
  -6  10  10       16.16       14.51     26.63 o 
  -5  10  10        7.45       42.46     24.84 o 
  -4  10  10      173.94      281.40     56.90 o 
  -3  10  10      174.50      215.66     30.48 o 
  -2  10  10      320.41      315.51     34.43 o 
  -1  10  10        0.03      -19.23     20.98 o 
   0  10  10      250.58      308.16     45.53 o 
   1  10  10      167.25      130.11     34.45 o 
   2  10  10       33.92       56.79     28.34 o 
   3  10  10      123.77      170.67     30.24 o 
   4  10  10        0.30        4.18     15.37 o 
  -6  11  10        8.66       52.71     27.68 o 
  -5  11  10        9.01       30.30     34.66 o 
  -4  11  10       66.62       41.38     36.21 o 
  -3  11  10       63.02       61.20     64.66 o 
  -2  11  10      253.75      244.08     45.00 o 
  -1  11  10       13.06       44.62     29.28 o 
   0  11  10      120.33       70.25     52.76 o 
   1  11  10        5.18       13.52     24.46 o 
   2  11  10       59.79       77.13     32.07 o 
   3  11  10      173.79      215.47     34.14 o 
   4  11  10        4.78       27.92     19.23 o 
  -5  12  10       12.10       25.61     41.38 o 
  -4  12  10       24.63       45.52     38.28 o 
  -3  12  10       93.91       54.83     37.24 o 
  -2  12  10       94.78       69.83     33.67 o 
  -1  12  10        3.61      -11.56     24.22 o 
   0  12  10      173.77      181.16     41.23 o 
   1  12  10        4.61       11.26     41.90 o 
   2  12  10       59.97       96.00     31.53 o 
   3  12  10       20.47       50.73     62.59 o 
  -5  13  10      174.50      140.50     38.59 o 
  -4  13  10       31.14       23.79     39.31 o 
  -3  13  10       13.04      -16.55     30.00 o 
  -2  13  10       18.48       27.22     30.77 o 
  -1  13  10        4.25        0.76     23.39 o 
   0  13  10        3.63       -1.46     24.69 o 
   1  13  10       23.17       28.34     27.01 o 
   2  13  10        0.01        8.59     21.54 o 
   3  13  10        0.83       40.86     28.98 o 
  -4  14  10       87.30      124.15     55.87 o 
  -3  14  10       19.88       -6.21     37.24 o 
  -2  14  10       27.34       47.59     41.38 o 
  -1  14  10       56.02       75.81     35.20 o 
   0  14  10       12.38       17.75     28.50 o 
   1  14  10       21.88       20.56     25.82 o 
  -2  15  10        1.10       39.31     42.42 o 
  -1  15  10       82.02       48.62     42.42 o 
   0  15  10       15.09       70.47     37.12 o 
  -7   0  11        0.92       42.42     37.24 o 
  -5   0  11      854.74      790.40     97.25 o 
  -3   0  11      371.97      430.37     69.32 o 
  -1   0  11       38.49       29.41     21.73 o 
   1   0  11      583.88      552.08     98.28 o 
   3   0  11      292.67      272.78     39.61 o 
   5   0  11       19.27       49.66     34.14 o 
  -8   1  11       36.04      103.66     48.62 o 
  -7   1  11       31.86       86.66     31.35 o 
  -6   1  11       41.80       14.93     24.85 o 
  -5   1  11      188.25      188.38     42.02 o 
  -4   1  11      234.80      242.15     42.35 o 
  -3   1  11       20.56       44.17     32.07 o 
  -2   1  11      256.33      304.43     32.98 o 
  -1   1  11        1.52        7.76      8.96 o 
   0   1  11       84.43       97.26     14.78 o 
   1   1  11      136.01      101.70     16.94 o 
   2   1  11      103.13       95.82     19.44 o 
   3   1  11        0.12        2.62     14.19 o 
   4   1  11       60.43      124.74     25.66 o 
   5   1  11        1.24        5.07     18.11 o 
   6   1  11       50.82       41.64     34.66 o 
  -8   2  11      167.27      220.70     43.30 o 
  -7   2  11       22.09       76.13     32.16 o 
  -6   2  11       41.53       53.66     27.83 o 
  -5   2  11       34.73       48.37     28.58 o 
  -4   2  11      148.94      222.76     41.83 o 
  -3   2  11      310.77      338.01     27.89 o 
  -1   2  11      163.78      184.31     16.25 o 
   0   2  11       61.03       82.64     14.85 o 
   1   2  11       72.15       82.29     16.04 o 
   3   2  11      118.73       97.96     22.42 o 
   4   2  11       63.28       86.88     22.00 o 
   5   2  11      100.51       82.52     23.47 o 
   6   2  11       27.42       25.35     23.41 o 
  -8   3  11      249.24      312.34     50.65 o 
  -7   3  11      379.53      366.24     53.90 o 
  -6   3  11      311.26      398.19     54.07 o 
  -5   3  11      107.37      109.60     35.82 o 
  -4   3  11     1533.31     1379.94     76.81 o 
  -3   3  11      842.00      702.75     43.82 o 
  -2   3  11      572.57      749.21     37.27 o 
  -1   3  11      144.22      186.61     30.33 o 
   0   3  11      364.84      373.61     23.94 o 
   1   3  11       72.94      109.91     17.81 o 
   2   3  11      380.56      514.11     32.52 o 
   3   3  11        5.70        9.53     15.39 o 
   4   3  11      199.72      204.33     29.72 o 
   5   3  11        5.79       22.50     18.24 o 
   6   3  11       81.81       31.92     33.62 o 
  -8   4  11      336.60      387.96     80.70 o 
  -7   4  11      180.18      201.46     49.66 o 
  -6   4  11       11.19       17.59     23.56 o 
  -5   4  11        6.54       19.70     25.17 o 
  -4   4  11      437.40      390.78     33.90 o 
  -3   4  11        0.01       -2.98     14.27 o 
  -2   4  11      209.85      246.41     27.99 o 
  -1   4  11      261.55      300.97     29.73 o 
   0   4  11       43.53       64.39     14.71 o 
   1   4  11       27.87       88.32     17.79 o 
   2   4  11       43.32       26.70     15.11 o 
   3   4  11       23.48       38.41     18.16 o 
   4   4  11       14.26       25.39     18.56 o 
   5   4  11       44.79       33.00     19.28 o 
   6   4  11       29.67       66.99     30.05 o 
  -8   5  11      227.65      405.55     84.83 o 
  -7   5  11        1.94       56.38     31.55 o 
  -6   5  11      102.82      116.46     35.47 o 
  -5   5  11      149.21      160.47     26.76 o 
  -4   5  11      206.61      215.37     28.83 o 
  -3   5  11       51.32       84.61     21.94 o 
  -2   5  11       29.12       29.80     17.34 o 
  -1   5  11      692.71      613.20     38.32 o 
   0   5  11      160.93      207.08     28.41 o 
   1   5  11      439.72      441.88     54.59 o 
   2   5  11      135.90      160.24     29.23 o 
   3   5  11        0.28       11.34     16.17 o 
   4   5  11      104.15      107.45     25.62 o 
   5   5  11        9.28       34.67     19.63 o 
   6   5  11       47.72       89.54     27.04 o 
  -7   6  11        9.12      109.66     37.24 o 
  -6   6  11       24.36       67.26     29.30 o 
  -5   6  11        2.29       16.01     24.01 o 
  -4   6  11      130.62      169.71     27.72 o 
  -3   6  11       81.73      118.46     25.21 o 
  -2   6  11      266.91      263.96     30.47 o 
  -1   6  11        0.65        6.57     16.54 o 
   0   6  11      395.17      398.96     65.68 o 
   1   6  11        8.89       10.47     23.22 o 
   2   6  11        3.10       14.25     17.37 o 
   3   6  11      129.14      121.69     26.39 o 
   4   6  11        9.51       21.32     19.18 o 
   5   6  11        6.13       34.19     20.50 o 
  -7   7  11       28.49      135.53     39.31 o 
  -6   7  11       76.45       85.73     24.35 o 
  -5   7  11       20.32       62.30     20.52 o 
  -4   7  11        3.41      -13.29     15.26 o 
  -3   7  11      363.97      322.73     34.23 o 
  -2   7  11      174.86      139.96     26.05 o 
  -1   7  11       70.74       77.89     23.75 o 
   0   7  11       10.98       -9.72     19.45 o 
   1   7  11      550.00      545.37     53.80 o 
   2   7  11     1072.28     1087.54     68.60 o 
   3   7  11        2.67       14.92     21.46 o 
   4   7  11       71.63       39.88     25.68 o 
   5   7  11       15.84       25.28     25.45 o 
  -6   8  11       53.60       19.66     33.11 o 
  -5   8  11       67.20      105.45     40.95 o 
  -4   8  11      311.22      344.56     36.60 o 
  -3   8  11        0.05       44.77     21.68 o 
  -2   8  11        9.73       31.39     19.53 o 
  -1   8  11       48.70       63.48     22.64 o 
   0   8  11      639.95      595.24    167.08 o 
   1   8  11      164.38      180.99     38.05 o 
   2   8  11     1229.29     1193.83     54.47 o 
   3   8  11        1.42       30.14     18.80 o 
   4   8  11      208.39      243.70     34.10 o 
   5   8  11        3.93       22.98     18.67 o 
  -6   9  11       22.18       44.49     38.28 o 
  -5   9  11       26.89       42.54     53.80 o 
  -4   9  11       63.73       62.01     33.88 o 
  -3   9  11       62.14       70.19     33.37 o 
  -2   9  11      271.31      274.72     33.56 o 
  -1   9  11       65.34       83.99     30.24 o 
   0   9  11      179.68      169.91     37.88 o 
   1   9  11      490.09      461.40     61.56 o 
   2   9  11      507.83      480.94     56.21 o 
   3   9  11       79.13       71.03     22.53 o 
   4   9  11       62.12       74.22     23.14 o 
  -6  10  11       30.45      -12.41     34.14 o 
  -5  10  11       52.05       21.73     31.04 o 
  -4  10  11        5.14       33.23     23.68 o 
  -3  10  11       39.87       40.73     28.93 o 
  -2  10  11        5.58       28.44     27.36 o 
  -1  10  11       87.05      103.60     34.61 o 
   0  10  11       21.79       26.82     27.68 o 
   1  10  11       18.72       37.14     27.46 o 
   2  10  11      235.94      185.38     41.66 o 
   3  10  11       63.76       60.15     23.49 o 
   4  10  11      196.98      172.64     31.37 o 
  -6  11  11       46.82        4.14     38.28 o 
  -5  11  11       46.45       65.18     41.38 o 
  -4  11  11        0.34       80.26     69.83 o 
  -3  11  11       10.47       71.00     29.90 o 
  -2  11  11       22.96      -17.12     25.53 o 
  -1  11  11      388.29      428.90     84.83 o 
   0  11  11        1.37        7.02     24.22 o 
   1  11  11       22.26       24.09     27.13 o 
   2  11  11      132.48      100.13     39.31 o 
   3  11  11        5.63       38.91     29.04 o 
  -5  12  11      177.91      191.39     57.94 o 
  -4  12  11       16.36      129.72    112.77 o 
  -3  12  11       82.11      140.70     50.69 o 
  -2  12  11        9.73       15.11     30.77 o 
  -1  12  11        0.31      -17.30     21.62 o 
   0  12  11       12.47       -6.28     41.38 o 
   1  12  11       35.74       50.80     30.14 o 
   2  12  11       48.07       58.28     31.74 o 
   3  12  11        0.96       28.14     27.55 o 
  -4  13  11       27.53        6.21     36.21 o 
  -3  13  11       47.37       47.59     39.31 o 
  -2  13  11      104.78      124.70     39.95 o 
  -1  13  11        0.02       21.67     28.61 o 
   0  13  11       10.56        9.39     26.08 o 
   1  13  11       56.47       38.14     30.07 o 
   2  13  11       27.12       42.91     32.27 o 
  -3  14  11      117.71       79.66     49.66 o 
  -2  14  11       90.79       50.69     43.45 o 
  -1  14  11        4.81       26.34     30.86 o 
   0  14  11       16.61       40.88     31.64 o 
   1  14  11       43.77       54.00     32.87 o 
  -8   0  12      153.56      178.98     60.00 o 
  -6   0  12        1.37       35.17     40.35 o 
  -4   0  12        2.34        5.17     37.24 o 
  -2   0  12     2432.34     2221.19    129.32 o 
   0   0  12      955.46      965.10     49.04 o 
   2   0  12      267.77      315.46     40.37 o 
   4   0  12      151.76      204.84     50.69 o 
   6   0  12       15.16        6.21     31.04 o 
  -8   1  12       19.68       59.20     25.78 o 
  -7   1  12       75.88      102.42     35.85 o 
  -6   1  12       86.56      125.71     38.75 o 
  -5   1  12       83.49      116.31     37.67 o 
  -4   1  12      147.18      146.56     39.32 o 
  -3   1  12      595.26      644.96     61.05 o 
  -2   1  12       91.52      121.04     35.85 o 
  -1   1  12        3.23       14.83     14.15 o 
   0   1  12        9.59       10.52     13.39 o 
   1   1  12        0.52       -3.81     10.37 o 
   2   1  12       13.71       34.76     20.91 o 
   3   1  12       33.63       10.87     13.38 o 
   4   1  12        0.99        1.27     15.85 o 
   5   1  12        3.77        9.88     20.11 o 
   6   1  12        2.61        4.80     24.11 o 
  -8   2  12        1.35       67.07     36.73 o 
  -7   2  12       87.24       77.11     57.94 o 
  -6   2  12      438.01      519.68     62.39 o 
  -5   2  12      618.27      636.12     65.79 o 
  -4   2  12      914.68      828.66     63.28 o 
  -3   2  12      475.01      492.38     54.85 o 
  -2   2  12     1085.64      915.75     41.90 o 
  -1   2  12      149.83      163.25     24.50 o 
   0   2  12       60.33       60.77     16.13 o 
   1   2  12       58.97       79.40     17.28 o 
   2   2  12       14.87       57.92     17.96 o 
   3   2  12       27.10       55.30     20.07 o 
   4   2  12       51.69       59.77     21.58 o 
   5   2  12        2.47        7.88     20.11 o 
   6   2  12       23.80      -20.32     18.11 o 
  -8   3  12        9.11       67.13     26.33 o 
  -7   3  12        1.30       18.14     33.62 o 
  -6   3  12     1288.23     1257.72     82.63 o 
  -5   3  12      379.73      416.28     54.47 o 
  -4   3  12       93.95      118.30     37.12 o 
  -3   3  12      617.11      645.90     38.71 o 
  -2   3  12      126.31      210.87     26.57 o 
  -1   3  12      630.09      613.90     38.13 o 
   0   3  12      283.73      303.22     32.69 o 
   1   3  12      222.22      154.57     21.05 o 
   3   3  12       69.65       84.07     25.91 o 
   4   3  12        0.87       20.80     16.50 o 
   5   3  12       33.53       52.08     20.96 o 
  -8   4  12       51.40      131.39     48.62 o 
  -7   4  12       43.05       84.59     43.45 o 
  -6   4  12      726.85      646.05     68.35 o 
  -5   4  12      218.91      221.96     43.87 o 
  -4   4  12       94.83      102.49     36.94 o 
  -3   4  12      229.69      199.99     27.25 o 
  -2   4  12      377.54      414.51     35.09 o 
  -1   4  12      879.32      852.57     44.38 o 
   0   4  12       12.02       31.71     20.13 o 
   1   4  12       44.42       66.73     17.51 o 
   2   4  12       53.66       85.14     20.70 o 
   3   4  12       47.15       26.80     18.65 o 
   4   4  12        1.28       21.93     17.08 o 
   5   4  12        0.82       34.63     25.73 o 
  -7   5  12      104.36      124.42     36.81 o 
  -6   5  12      110.11       99.50     34.01 o 
  -5   5  12       46.04       24.33     25.57 o 
  -4   5  12      204.27      224.71     29.71 o 
  -3   5  12        8.67       36.76     20.12 o 
  -2   5  12      589.77      545.29     40.33 o 
  -1   5  12      625.79      725.90     42.19 o 
   0   5  12       69.46       98.65     25.09 o 
   1   5  12        0.01       -1.36     15.77 o 
   2   5  12      261.58      261.66     36.07 o 
   3   5  12        0.02       16.02     17.83 o 
   4   5  12       13.41       19.71     19.07 o 
   5   5  12       40.88       42.59     21.88 o 
  -7   6  12      284.44      366.23     80.70 o 
  -6   6  12       97.07      102.02     84.32 o 
  -5   6  12        0.18       -3.30     38.28 o 
  -4   6  12       10.99       13.15     18.99 o 
  -3   6  12        1.52      -13.76     16.13 o 
  -2   6  12      129.77      162.87     28.73 o 
  -1   6  12      530.93      531.53     54.92 o 
   0   6  12       11.13       27.67     20.66 o 
   1   6  12      223.79      252.05     43.45 o 
   2   6  12        5.28       28.31     17.37 o 
   3   6  12        4.01       -0.04     17.81 o 
   4   6  12       11.97       26.37     19.42 o 
   5   6  12        2.09       15.29     18.88 o 
  -6   7  12        0.38        8.87     47.59 o 
  -5   7  12        0.23       14.64     21.98 o 
  -4   7  12       67.16       80.29     23.56 o 
  -3   7  12        4.37        7.95     18.03 o 
  -2   7  12      275.24      251.03     32.13 o 
  -1   7  12        5.03       36.68     20.08 o 
   0   7  12       70.93       71.29     30.72 o 
   1   7  12       70.80      100.73     32.87 o 
   2   7  12       60.05       38.28     26.75 o 
   3   7  12       10.71        8.98     22.11 o 
   4   7  12       95.31       87.94     63.63 o 
   5   7  12        1.25       39.55     46.04 o 
  -7   8  12       67.91      223.46     51.73 o 
  -6   8  12       12.73      124.15     43.45 o 
  -5   8  12      128.69      172.85     50.25 o 
  -4   8  12        2.50       10.72     17.75 o 
  -3   8  12        0.06       14.94     17.83 o 
  -2   8  12       16.16       30.60     20.40 o 
  -1   8  12       36.05       -3.93     23.47 o 
   0   8  12      332.85      349.68     46.99 o 
   1   8  12      399.64      342.24     48.58 o 
   2   8  12        2.87       14.14     22.21 o 
   3   8  12      397.64      362.84     68.70 o 
   4   8  12      334.54      320.16     39.67 o 
  -6   9  12       56.82      124.75    121.56 o 
  -5   9  12       24.99       32.72     36.67 o 
  -4   9  12        0.17       15.41     31.67 o 
  -3   9  12       70.84       74.76     23.11 o 
  -2   9  12       41.00       96.79     25.72 o 
  -1   9  12       55.22       56.47     30.84 o 
   0   9  12      151.49      112.80     34.74 o 
   1   9  12       13.60       11.38     39.83 o 
   2   9  12      194.49      194.78     53.80 o 
   3   9  12       25.39       29.77     27.93 o 
   4   9  12      143.33      165.71     31.98 o 
  -6  10  12        0.48       78.50     94.66 o 
  -5  10  12      141.47      225.97     43.97 o 
  -4  10  12        7.27       25.89     42.44 o 
  -3  10  12      128.71      131.28     76.05 o 
  -2  10  12       18.05       -8.58     24.40 o 
  -1  10  12       91.40       78.18     35.39 o 
   0  10  12       18.95       32.16     26.74 o 
   1  10  12       72.11      103.60     37.24 o 
   2  10  12        0.05       -1.91     21.89 o 
   3  10  12       33.62        2.84     24.11 o 
  -5  11  12       18.02      110.29     79.66 o 
  -4  11  12       26.43      112.36     56.90 o 
  -3  11  12      303.24      332.06     52.89 o 
  -2  11  12       65.36       89.28     44.49 o 
  -1  11  12       19.68      -11.41     25.22 o 
   0  11  12      124.42      119.84     38.19 o 
   1  11  12       24.85       16.58     25.72 o 
   2  11  12       39.92       85.63     35.09 o 
   3  11  12        7.01       22.54     30.00 o 
  -5  12  12        4.85      118.56     98.80 o 
  -4  12  12      135.99      205.47    100.35 o 
  -3  12  12       23.14       26.13     68.28 o 
  -2  12  12        8.21        4.09     47.59 o 
  -1  12  12        9.06        3.92     25.24 o 
   0  12  12        0.16        3.47     27.81 o 
   1  12  12       67.11       73.20     34.20 o 
   2  12  12        0.00       17.84     27.74 o 
  -4  13  12      149.20      115.87     51.73 o 
  -3  13  12       10.84       12.41     36.21 o 
  -2  13  12        0.88      -16.47     53.28 o 
  -1  13  12      128.53      156.16     45.24 o 
   0  13  12       38.91       -8.42     25.24 o 
   1  13  12        8.31       24.59     27.81 o 
  -1  14  12       66.68       66.98     38.22 o 
  -7   0  13      120.09      127.25     60.00 o 
  -5   0  13      229.58      327.95     76.56 o 
  -3   0  13      831.70      644.53     87.94 o 
  -1   0  13     1767.48     1626.32    115.87 o 
   1   0  13       47.52       50.61     25.16 o 
   3   0  13        3.21      -20.00     19.14 o 
   5   0  13       27.74       31.04     34.14 o 
  -8   1  13       65.89       94.48     33.54 o 
  -7   1  13       19.04       61.97     32.82 o 
  -6   1  13       76.23       38.88     42.42 o 
  -5   1  13       37.41       53.61     30.77 o 
  -4   1  13      228.42      234.79     47.91 o 
  -3   1  13      110.42       77.01     34.74 o 
  -2   1  13      239.92      205.96     42.13 o 
  -1   1  13        0.21        1.37     14.36 o 
   0   1  13      219.10      214.68     21.63 o 
   2   1  13       69.50       72.02     20.29 o 
   3   1  13        0.09       14.25     17.68 o 
   4   1  13       63.79       83.16     23.61 o 
   5   1  13        6.20       44.33     39.83 o 
  -8   2  13      120.06      173.81     40.15 o 
  -7   2  13       25.79       49.76     28.89 o 
  -6   2  13       20.34       69.54     33.56 o 
  -5   2  13       16.60       41.06     30.30 o 
  -4   2  13     1275.72     1234.98     79.01 o 
  -3   2  13      375.09      395.57     54.47 o 
  -2   2  13      999.84      932.31     65.32 o 
  -1   2  13      247.98      301.93     30.72 o 
   0   2  13      138.33      144.75     27.00 o 
   1   2  13      444.99      467.50     32.18 o 
   2   2  13       15.48       48.76     18.44 o 
   3   2  13        2.09        5.01     16.43 o 
   4   2  13       35.02       11.07     18.12 o 
   5   2  13        9.04       13.48     24.30 o 
  -8   3  13       89.43      177.10     41.52 o 
  -7   3  13        2.00        3.60     22.64 o 
  -6   3  13        0.87       -7.62     23.03 o 
  -5   3  13        3.83        0.48     25.04 o 
  -4   3  13      786.66      729.06     86.39 o 
  -3   3  13     1064.44      983.70     69.10 o 
  -2   3  13     1936.90     1819.28     61.33 o 
  -1   3  13        0.10       10.36     17.55 o 
   0   3  13     1042.35     1026.42     49.71 o 
   1   3  13      365.62      377.79     29.70 o 
   2   3  13       16.76       21.64     15.82 o 
   3   3  13        7.85       -2.32     15.39 o 
   4   3  13       66.79       75.76     32.73 o 
   5   3  13        0.12       12.63     18.25 o 
  -7   4  13       14.15       48.00     31.55 o 
  -6   4  13       68.55       67.72     32.80 o 
  -5   4  13      132.01      121.04     39.50 o 
  -4   4  13     1485.15     1344.45     81.56 o 
  -3   4  13      157.46      166.96     42.23 o 
  -2   4  13       29.20       31.39     21.30 o 
  -1   4  13      322.61      326.27     34.36 o 
   0   4  13      128.56      180.15     46.61 o 
   1   4  13       52.05       73.46     24.51 o 
   2   4  13        6.63        1.65     14.25 o 
   3   4  13        0.12        5.69     16.85 o 
   4   4  13        1.34       21.59     18.32 o 
   5   4  13        4.26       16.78     28.10 o 
  -7   5  13        0.22       53.24     31.04 o 
  -6   5  13      214.30      191.34     43.82 o 
  -5   5  13      565.37      561.53     64.91 o 
  -4   5  13      724.11      648.76     68.80 o 
  -3   5  13        5.75        9.58     18.39 o 
  -2   5  13       15.70       17.16     18.98 o 
  -1   5  13       43.59       45.43     22.75 o 
   0   5  13        2.33      -11.16     18.81 o 
   1   5  13       34.27        4.39     48.62 o 
   2   5  13        0.52       31.94     17.90 o 
   3   5  13      101.52      157.01     29.03 o 
   4   5  13        0.08        3.66     18.48 o 
   5   5  13        0.65       26.40     21.56 o 
  -7   6  13        3.91       53.28     61.56 o 
  -6   6  13       42.37       87.62     33.56 o 
  -5   6  13        0.14       14.30     33.11 o 
  -4   6  13       99.73       88.10     36.49 o 
  -3   6  13       69.46       82.19     23.69 o 
  -2   6  13      205.68      219.09     31.28 o 
  -1   6  13       57.51       94.74     24.92 o 
   0   6  13       11.27        1.68     38.28 o 
   1   6  13       47.58       56.22     35.69 o 
   2   6  13      126.55      130.66     34.55 o 
   3   6  13       97.69       94.52     25.26 o 
   4   6  13       45.74       74.45     24.79 o 
  -7   7  13        6.63      118.97     39.31 o 
  -6   7  13       12.47       54.91     28.90 o 
  -5   7  13        3.95       12.10     25.35 o 
  -4   7  13       31.47       42.99     27.69 o 
  -3   7  13       88.89       66.62     23.80 o 
  -1   7  13        1.45        5.96     18.11 o 
   0   7  13        1.88        0.42     30.00 o 
   1   7  13      101.84       52.16     51.73 o 
   2   7  13       88.97      104.77     33.62 o 
   3   7  13       25.22       11.83     41.38 o 
   4   7  13        0.14       12.84     24.49 o 
  -5   8  13        0.70       13.23     70.35 o 
  -4   8  13      262.42      234.21     34.01 o 
  -3   8  13       31.54       47.46     23.33 o 
  -2   8  13      181.00      268.50     35.48 o 
  -1   8  13       55.27       58.73     31.41 o 
   0   8  13      163.12      200.50     42.09 o 
   1   8  13       10.96       50.03     29.92 o 
   2   8  13      148.83      125.50     55.35 o 
   3   8  13        0.84       -8.82     21.46 o 
   4   8  13      153.09      159.86     31.79 o 
  -5   9  13      180.91      249.79     65.24 o 
  -4   9  13        0.11       15.32     31.90 o 
  -3   9  13        3.19       19.12     18.66 o 
  -2   9  13       33.57       44.12     31.77 o 
  -1   9  13       21.55       12.11     25.40 o 
   0   9  13        5.91       30.74     31.55 o 
   1   9  13       35.74       16.72     26.47 o 
   2   9  13       20.41        2.97     23.95 o 
   3   9  13       84.93       78.30     65.69 o 
  -5  10  13        8.91       55.91     62.07 o 
  -4  10  13       65.40       58.85     38.50 o 
  -3  10  13       80.23       86.58     32.11 o 
  -2  10  13      113.19      169.16     42.27 o 
  -1  10  13      191.65      180.41     41.65 o 
   0  10  13       62.74       66.32     54.83 o 
   1  10  13       25.76       41.72     42.93 o 
   2  10  13        1.48       27.83     30.00 o 
   3  10  13        0.04       33.70     28.19 o 
  -5  11  13       69.45      184.81     58.45 o 
  -4  11  13        6.03       95.79     66.23 o 
  -3  11  13      213.84      228.96     46.48 o 
  -2  11  13       44.44        9.23     31.04 o 
  -1  11  13        1.10       30.68     28.39 o 
   0  11  13       11.11        0.97     24.89 o 
   1  11  13      116.69       98.98     35.90 o 
   2  11  13        5.58       17.35     28.06 o 
  -4  12  13       92.49       68.28     43.45 o 
  -3  12  13        0.73       23.68     33.37 o 
  -2  12  13       49.85        8.61     30.60 o 
  -1  12  13       52.01       30.14     33.11 o 
   0  12  13       25.17        2.73     26.25 o 
   1  12  13       16.62       -5.27     25.15 o 
  -3  13  13      122.80       55.87     44.49 o 
  -2  13  13       13.46       19.09     49.14 o 
  -1  13  13       20.43       21.79     29.55 o 
   0  13  13       62.44       62.12     35.38 o 
  -8   0  14      139.22      234.84     72.42 o 
  -6   0  14        0.22       32.07     43.45 o 
  -4   0  14      451.11      493.48     87.94 o 
  -2   0  14      314.05      405.55     80.70 o 
   0   0  14        4.44       -4.14     49.66 o 
   2   0  14      434.22      488.91     50.52 o 
   4   0  14       44.97       35.17     34.14 o 
  -7   1  14        5.49       23.75     26.51 o 
  -6   1  14       21.51        9.39     29.23 o 
  -5   1  14      117.48      171.06     46.41 o 
  -4   1  14      110.08      112.34     40.89 o 
  -3   1  14       85.68       78.81     37.76 o 
  -2   1  14      392.75      400.13     55.54 o 
  -1   1  14     1196.65     1066.64     72.57 o 
   0   1  14      809.90      853.30     46.56 o 
   1   1  14      113.77      165.60     23.72 o 
   2   1  14      107.82      131.50     23.77 o 
   3   1  14      184.42      190.29     30.39 o 
   4   1  14        0.29        3.91     21.06 o 
   5   1  14        1.11       -1.15     22.62 o 
  -7   2  14       11.26       22.42     28.50 o 
  -6   2  14      481.91      489.15     66.52 o 
  -5   2  14        0.22        0.00     26.80 o 
  -4   2  14       35.50       61.60     35.20 o 
  -3   2  14       48.96       31.23     32.59 o 
  -2   2  14      471.71      460.17     58.48 o 
  -1   2  14      480.93      551.54     49.47 o 
   0   2  14     1503.47     1520.11     60.65 o 
   1   2  14       77.48       71.65     18.87 o 
   2   2  14      140.03      173.56     25.22 o 
   3   2  14      128.96      143.73     27.78 o 
   4   2  14       20.27       -1.01     17.90 o 
   5   2  14        0.08      -13.15     20.11 o 
  -7   3  14       48.79      104.49     39.50 o 
  -6   3  14      416.64      435.38     63.86 o 
  -5   3  14      283.80      297.00     53.90 o 
  -4   3  14      244.27      256.92     67.25 o 
  -3   3  14       35.43       27.38     32.89 o 
  -2   3  14     2327.42     2059.58    106.04 o 
  -1   3  14       43.13       34.93     19.56 o 
   0   3  14      343.73      379.11     38.09 o 
   1   3  14      901.22      856.97     53.03 o 
   2   3  14       85.48      118.74     37.25 o 
   3   3  14       51.53       33.93     19.51 o 
   4   3  14        0.88       -2.06     17.15 o 
  -7   4  14       50.79       87.35     36.21 o 
  -6   4  14        5.10       33.29     27.82 o 
  -5   4  14        1.09        6.96     27.77 o 
  -4   4  14      160.28      112.48     39.32 o 
  -3   4  14      293.57      220.99     47.91 o 
  -2   4  14      512.52      500.36     40.76 o 
  -1   4  14      200.33      242.23     59.04 o 
   0   4  14      443.85      467.39     56.52 o 
   1   4  14        9.49       25.25     25.35 o 
   2   4  14       63.82       45.35     27.36 o 
   3   4  14        0.24       19.41     19.50 o 
   4   4  14       26.96       36.91     22.24 o 
  -7   5  14       58.45       67.50     33.62 o 
  -6   5  14      116.32       96.94     35.95 o 
  -5   5  14       52.03       56.30     32.06 o 
  -4   5  14        0.08       12.24     26.94 o 
  -3   5  14      150.70      112.20     39.52 o 
  -2   5  14       20.78       -6.48     18.12 o 
  -1   5  14      233.41      234.93     33.15 o 
   0   5  14      122.21      103.75     26.35 o 
   1   5  14       26.27       63.84     30.14 o 
   2   5  14       10.52       11.60     25.53 o 
   3   5  14      113.50       97.00     26.35 o 
   4   5  14       20.05       37.40     24.83 o 
  -7   6  14        4.46       28.24     47.59 o 
  -6   6  14       73.30       73.99     38.80 o 
  -5   6  14       53.77       58.97     44.49 o 
  -4   6  14      239.49      190.27     46.41 o 
  -3   6  14      243.44      251.79     34.19 o 
  -2   6  14      336.37      304.60     35.87 o 
  -1   6  14       58.57       80.09     26.21 o 
   0   6  14      157.48      238.28     42.58 o 
   1   6  14       11.27       27.93     25.91 o 
   2   6  14       16.12       26.93     29.13 o 
   3   6  14       34.64       27.06     27.41 o 
   4   6  14       16.02       31.76     22.03 o 
  -6   7  14       51.99       57.86     28.70 o 
  -5   7  14       74.23      110.13     66.73 o 
  -4   7  14        0.01       22.88     26.08 o 
  -3   7  14      142.38      118.99     28.91 o 
  -2   7  14       17.08        9.83     19.64 o 
  -1   7  14        0.64       15.42     24.68 o 
   0   7  14        4.11        0.00     20.69 o 
   1   7  14       31.07        7.44     22.76 o 
   2   7  14       22.81       29.70     28.98 o 
   3   7  14        4.61       24.23     31.04 o 
   4   7  14        7.64       17.17     24.35 o 
  -6   8  14       71.55      116.31     54.83 o 
  -5   8  14        5.79       29.14    101.39 o 
  -4   8  14       68.61       81.23     27.49 o 
  -3   8  14      237.10      235.36     35.35 o 
  -2   8  14        0.14       18.43     18.68 o 
  -1   8  14       68.12       39.68     50.18 o 
   0   8  14       53.85       70.13     31.64 o 
   1   8  14        5.91        6.86     24.47 o 
   2   8  14       41.38       57.01     32.88 o 
   3   8  14       23.21       41.92     27.67 o 
  -6   9  14       32.02      144.84     40.35 o 
  -5   9  14       14.06       85.11     78.11 o 
  -4   9  14       47.18       45.98     24.09 o 
  -3   9  14        9.91       16.89     20.71 o 
  -2   9  14       26.31      105.16     37.75 o 
  -1   9  14        5.47       22.36     29.91 o 
   0   9  14        5.19       16.62     25.54 o 
   1   9  14       51.74       15.62     31.55 o 
   2   9  14       63.98       47.36     29.91 o 
   3   9  14       44.00       43.59     29.61 o 
  -4  10  14        5.63       42.38     32.18 o 
  -3  10  14        5.30       14.18     30.16 o 
  -2  10  14       32.58       34.38     30.80 o 
  -1  10  14      164.43      136.30     83.80 o 
   0  10  14        6.91        9.13     28.99 o 
   1  10  14        2.98        1.89     32.59 o 
   2  10  14       17.92       24.73     28.19 o 
  -4  11  14       52.41       93.02     51.92 o 
  -3  11  14        1.09      -26.23     29.48 o 
  -2  11  14      183.86      105.17     40.71 o 
  -1  11  14       67.32       39.13     31.04 o 
   0  11  14        2.17       26.58     30.24 o 
   1  11  14       74.60       84.89     36.29 o 
  -3  12  14        9.71       -0.22     31.65 o 
  -2  12  14        1.31      -14.82     29.52 o 
  -1  12  14       10.58       21.24     30.21 o 
   0  12  14       14.66       41.48     31.37 o 
  -7   0  15       42.92      104.49     55.87 o 
  -5   0  15       96.11       87.94     53.80 o 
  -3   0  15      400.26      376.58     78.63 o 
  -1   0  15       22.78       42.42     54.83 o 
   1   0  15     1013.38      924.20     60.32 o 
   3   0  15       15.17        4.14     24.83 o 
  -7   1  15        0.45       55.77     36.73 o 
  -6   1  15       90.69       86.86     40.15 o 
  -5   1  15        0.91       -4.60     28.89 o 
  -4   1  15      124.36       95.68     42.35 o 
  -3   1  15       18.07        2.46     30.62 o 
  -2   1  15       45.42       24.61     33.23 o 
  -1   1  15       17.91      -19.79     32.70 o 
   0   1  15      348.36      382.01     59.93 o 
   1   1  15        0.04       -3.53     19.75 o 
   2   1  15      278.25      264.16     33.15 o 
   3   1  15       77.30      105.46     26.39 o 
   4   1  15        7.29       34.14     24.87 o 
  -7   2  15        6.80       90.81     38.75 o 
  -6   2  15       20.65       10.90     27.59 o 
  -5   2  15       47.16       56.14     33.23 o 
  -4   2  15       85.97       45.30     34.60 o 
  -3   2  15      117.84       99.44     39.62 o 
  -2   2  15      363.39      294.42     79.14 o 
  -1   2  15        0.49      -45.29     30.19 o 
   0   2  15      551.65      543.84     44.31 o 
   1   2  15      238.79      264.07     36.66 o 
   2   2  15      744.91      785.76     48.35 o 
   3   2  15      145.68       85.31     28.64 o 
   4   2  15       52.84       67.99     25.24 o 
  -7   3  15       22.52       60.07     35.05 o 
  -6   3  15       66.29      100.73     38.28 o 
  -5   3  15        0.02       -7.54     26.95 o 
  -4   3  15      411.01      425.24     61.00 o 
  -3   3  15        2.51       -8.02     28.58 o 
  -2   3  15        9.41      -11.62     28.34 o 
  -1   3  15       10.09      103.30     41.96 o 
   0   3  15      231.62      289.75     36.18 o 
   1   3  15      199.85      180.22     34.37 o 
   2   3  15      569.00      452.96     54.21 o 
   3   3  15       47.70       44.40     22.69 o 
   4   3  15       20.74       46.46     23.23 o 
  -7   4  15       19.29       45.52     31.77 o 
  -6   4  15       70.78       69.32     35.19 o 
  -5   4  15        0.63        0.13     23.95 o 
  -4   4  15      445.14      426.00     61.44 o 
  -3   4  15        1.24      -12.00     27.25 o 
  -2   4  15      233.23      192.36     57.94 o 
  -1   4  15      241.37      229.16     34.99 o 
   0   4  15      890.55      858.61     51.83 o 
   1   4  15       25.46        5.49     58.45 o 
   2   4  15       52.11       77.40     35.69 o 
   3   4  15       61.96       68.96     31.79 o 
   4   4  15       12.11       38.44     22.94 o 
  -7   5  15        4.85       46.55     62.07 o 
  -6   5  15        2.43       42.89     31.07 o 
  -5   5  15       43.93       34.22     36.73 o 
  -4   5  15       46.31       44.42     32.15 o 
  -3   5  15      126.54       87.17     38.85 o 
  -2   5  15      492.17      371.38     58.18 o 
  -1   5  15      203.92      220.33     33.86 o 
   0   5  15      130.63      131.00     72.94 o 
   1   5  15      120.72       73.07     34.60 o 
   2   5  15        1.33       -5.77     21.83 o 
   3   5  15        8.32       18.69     31.55 o 
   4   5  15        0.34        9.83     20.71 o 
  -6   6  15       46.13       40.81     47.59 o 
  -5   6  15       45.48       77.71     68.28 o 
  -4   6  15       76.71       54.02     44.49 o 
  -3   6  15       13.87       24.74     32.15 o 
  -2   6  15       25.63       51.45     27.86 o 
  -1   6  15       85.23       83.51     26.05 o 
   0   6  15       48.41       57.25     30.54 o 
   1   6  15       55.94       17.07     24.89 o 
   2   6  15       34.30       27.11     37.24 o 
   3   6  15        2.95       15.80     25.72 o 
  -6   7  15       20.98       64.12     84.83 o 
  -5   7  15        6.80       44.97     40.35 o 
  -4   7  15       19.72       47.50     33.03 o 
  -3   7  15       26.87       64.89     38.28 o 
  -2   7  15       17.95       38.76     22.17 o 
  -1   7  15        0.18       -0.74     35.69 o 
   0   7  15      135.52      116.47     36.73 o 
   1   7  15       24.12       17.54     26.17 o 
   2   7  15       17.88       26.96     29.41 o 
   3   7  15        7.29       36.44     29.91 o 
  -6   8  15      114.33      202.55     89.49 o 
  -5   8  15       37.06      136.46     75.01 o 
  -4   8  15        8.60       38.24     49.66 o 
  -3   8  15       11.56       16.82     21.19 o 
  -2   8  15      142.36      175.25     52.24 o 
  -1   8  15       19.18        4.66     26.74 o 
   0   8  15       57.35       33.63     39.31 o 
   1   8  15       15.36       16.12     26.43 o 
   2   8  15        0.45       -4.02     24.69 o 
  -5   9  15       13.93       66.42     86.39 o 
  -4   9  15       59.94       75.20    123.63 o 
  -3   9  15       54.43       63.34     28.96 o 
  -2   9  15        4.42       -3.98     24.86 o 
  -1   9  15      110.49      143.43     42.44 o 
   0   9  15      106.79      152.52     42.29 o 
   1   9  15        0.80       28.88     28.10 o 
   2   9  15       22.67       34.61     29.52 o 
  -4  10  15       66.84       46.15     39.89 o 
  -3  10  15       21.07        4.81     30.00 o 
  -2  10  15       11.88       13.07     32.34 o 
  -1  10  15       30.93       28.31     32.34 o 
   0  10  15       34.58       -1.59     35.69 o 
   1  10  15        1.22        1.32     27.18 o 
  -3  11  15      127.29       98.95     41.53 o 
  -2  11  15       12.55       -0.45     60.00 o 
  -1  11  15       86.95      121.32     41.13 o 
   0  11  15        0.25       28.20     34.14 o 
  -6   0  16       18.13       35.17     49.66 o 
  -4   0  16      340.93      313.47     81.73 o 
  -2   0  16       29.72       75.52     54.83 o 
   0   0  16       12.96       20.69     56.90 o 
   2   0  16      275.41      248.76     43.63 o 
  -7   1  16        6.03       78.41     38.02 o 
  -6   1  16       49.23       57.20     39.48 o 
  -5   1  16      185.73      202.11     51.55 o 
  -4   1  16       42.47        9.31     32.19 o 
  -3   1  16       27.28       -9.31     29.33 o 
  -2   1  16       73.57      115.25     43.09 o 
  -1   1  16        0.70      -11.69     34.47 o 
   0   1  16      131.00       32.96     78.63 o 
   1   1  16       13.08      -27.41     38.75 o 
   2   1  16        2.16        4.99     23.19 o 
   3   1  16      249.05      298.43     38.66 o 
  -7   2  16        8.88       29.37     35.17 o 
  -6   2  16       23.79       50.79     35.76 o 
  -5   2  16        2.09      -18.39     27.54 o 
  -4   2  16       27.58       10.75     32.06 o 
  -3   2  16       12.27        8.16     31.82 o 
  -2   2  16      344.97      366.15     57.78 o 
  -1   2  16      139.73      107.15     44.88 o 
   0   2  16        7.36       39.03     41.62 o 
   1   2  16       35.42        6.80     29.16 o 
   2   2  16      138.98      151.78     38.26 o 
   3   2  16        1.53        5.75     19.51 o 
  -7   3  16        0.22       24.42     33.56 o 
  -6   3  16        0.94       -1.03     40.86 o 
  -5   3  16      116.69      122.98     45.07 o 
  -4   3  16      242.51      237.14     52.12 o 
  -3   3  16      121.61      120.98     44.77 o 
  -2   3  16      270.35      190.94     65.18 o 
  -1   3  16       23.39       27.39     40.86 o 
   0   3  16      339.50      319.58     59.51 o 
   1   3  16       98.62      131.36     36.29 o 
   2   3  16      393.31      403.98     63.63 o 
   3   3  16       11.07       26.71     28.97 o 
  -6   4  16        8.49       59.76     35.05 o 
  -5   4  16        6.75       11.39     31.52 o 
  -4   4  16      152.86      124.21     43.40 o 
  -3   4  16       39.66       47.04     54.83 o 
  -2   4  16       26.33       15.41     34.36 o 
  -1   4  16      162.59      141.79     46.72 o 
   0   4  16      315.57      289.83     53.20 o 
   1   4  16        0.00        2.79     46.55 o 
   2   4  16       23.76       58.65     39.83 o 
   3   4  16      119.20      191.08     55.35 o 
  -6   5  16        0.06       16.97     48.62 o 
  -5   5  16       17.16       51.72     51.21 o 
  -4   5  16        0.95      -11.92     25.53 o 
  -3   5  16      183.31      163.58     45.97 o 
  -2   5  16      242.49      182.48     49.79 o 
  -1   5  16        9.59       21.87     22.61 o 
   0   5  16       14.77       26.62     26.25 o 
   1   5  16        0.14       -0.40     23.31 o 
   2   5  16       46.13       49.32     33.05 o 
   3   5  16       34.31       17.99     27.88 o 
  -6   6  16       27.24       21.45     63.11 o 
  -5   6  16        7.40       14.64     36.73 o 
  -4   6  16      133.76       94.15     40.75 o 
  -3   6  16       39.37       18.66     57.94 o 
  -2   6  16        2.74        0.11     32.27 o 
  -1   6  16       32.57       33.17     27.40 o 
   0   6  16       19.75        2.02     44.49 o 
   1   6  16        9.70       14.47     26.33 o 
   2   6  16      103.09       77.62     65.69 o 
   3   6  16       13.27       16.90     42.93 o 
  -5   7  16       60.51       71.04     97.77 o 
  -4   7  16        0.98       32.62     41.38 o 
  -3   7  16       34.23       64.56     37.88 o 
  -2   7  16       15.22       33.32     34.44 o 
  -1   7  16      111.36       85.09     42.42 o 
   0   7  16       38.71       40.20     27.60 o 
   1   7  16       72.81       87.70     36.50 o 
   2   7  16        7.01       17.78     28.74 o 
  -5   8  16       31.31       52.57     37.24 o 
  -4   8  16       50.13       70.85     36.93 o 
  -3   8  16        2.40       48.14     33.80 o 
  -2   8  16      182.73      162.11     41.99 o 
  -1   8  16        1.18      -11.45     25.86 o 
   0   8  16        1.24       18.04     28.25 o 
   1   8  16       22.45       29.83     32.58 o 
   2   8  16       11.72       17.11     29.70 o 
  -4   9  16       71.24      121.70     86.90 o 
  -3   9  16       22.81      -34.14     61.04 o 
  -2   9  16       34.47       24.42     31.27 o 
  -1   9  16       36.65       85.14     52.24 o 
   0   9  16        9.00       31.46     28.65 o 
   1   9  16       27.99       34.55     32.46 o 
  -3  10  16       50.69       59.80     38.54 o 
  -2  10  16       18.28       68.62     34.74 o 
  -1  10  16        3.76      -36.05     35.17 o 
   0  10  16       52.37       59.73     39.31 o 
  -5   0  17       36.69      -16.55     41.38 o 
  -3   0  17      543.79      377.61     86.90 o 
  -1   0  17       47.66       67.25     63.11 o 
   1   0  17        2.93       -1.03     63.11 o 
   3   0  17       13.57       13.45     31.04 o 
  -6   1  17        3.97       -1.97     34.91 o 
  -5   1  17        9.54       13.33     33.31 o 
  -4   1  17        8.77        5.24     33.54 o 
  -3   1  17       12.75       -6.15     31.35 o 
  -2   1  17       53.15       60.46     38.69 o 
  -1   1  17       39.42      -21.09     40.35 o 
   0   1  17       65.51       51.85     47.18 o 
   1   1  17       72.10       80.18     50.48 o 
   2   1  17        0.71      -37.24     51.73 o 
   3   1  17        2.26       -3.10     30.00 o 
  -6   2  17       32.18       76.25     40.15 o 
  -5   2  17        7.23        4.34     31.81 o 
  -4   2  17       53.21       91.18     42.41 o 
  -3   2  17        0.77      -24.35     28.28 o 
  -2   2  17        0.14       41.98     39.46 o 
  -1   2  17       45.39        5.52     38.28 o 
   0   2  17        2.60      -39.78     36.03 o 
   1   2  17       28.35       47.30     46.84 o 
   2   2  17      109.53      130.46     38.38 o 
   3   2  17        0.02       31.09     30.03 o 
  -6   3  17       73.07      138.29     45.93 o 
  -5   3  17        1.51        7.17     31.07 o 
  -4   3  17        0.12      -18.94     30.01 o 
  -3   3  17        3.20       -6.27     33.44 o 
  -2   3  17      169.24      256.05     55.82 o 
  -1   3  17       43.99       83.49     44.24 o 
   0   3  17       88.15       46.59     47.48 o 
   1   3  17        0.47        6.90     27.76 o 
   2   3  17       46.72       46.12     33.83 o 
   3   3  17       16.20       15.03     41.38 o 
  -6   4  17       18.96       42.80     34.91 o 
  -5   4  17       15.90       -0.28     32.55 o 
  -4   4  17       36.05       -1.03     29.61 o 
  -3   4  17       99.71       82.63     40.86 o 
  -2   4  17      197.98      166.98     67.76 o 
  -1   4  17       21.74      -18.39     37.03 o 
   0   4  17      173.35      197.60     84.83 o 
   1   4  17       17.79       45.49     34.66 o 
   2   4  17      114.35      116.73     38.59 o 
  -6   5  17       76.74      105.98     66.21 o 
  -5   5  17        0.06       27.43     32.27 o 
  -4   5  17       20.49       42.60     37.29 o 
  -3   5  17        2.56      -11.97     34.07 o 
  -2   5  17        0.17      -40.17     29.21 o 
  -1   5  17        3.38      -10.20     37.98 o 
   0   5  17        7.24        5.85     26.54 o 
   1   5  17       29.42       42.84     28.65 o 
   2   5  17      153.18      197.11     61.56 o 
  -5   6  17       64.75       68.66     40.01 o 
  -4   6  17       10.26       -1.86     30.99 o 
  -3   6  17      104.74       94.43     71.90 o 
  -2   6  17        0.80       -3.95     33.21 o 
  -1   6  17        4.67      -69.32     50.69 o 
   0   6  17        4.36        8.28     24.97 o 
   1   6  17       30.37       10.37     27.94 o 
   2   6  17       18.09      -17.54     26.00 o 
  -5   7  17       19.76       42.21     35.79 o 
  -4   7  17      174.01      135.18     48.47 o 
  -3   7  17        0.04        1.29     31.94 o 
  -2   7  17       25.58        3.10     71.38 o 
  -1   7  17        5.52      -16.13     36.21 o 
   0   7  17      134.90      202.94     46.83 o 
   1   7  17        7.73        6.03     27.94 o 
  -4   8  17        2.14       -3.25     40.35 o 
  -3   8  17        4.33        6.03     31.17 o 
  -2   8  17       12.15       42.42     73.45 o 
  -1   8  17       95.55      132.02     64.66 o 
   0   8  17       34.43       67.85     48.62 o 
   1   8  17        8.98       36.50     31.04 o 
  -3   9  17        0.11      -17.59     68.28 o 
  -2   9  17      203.78      255.53     97.25 o 
  -1   9  17       12.28       36.21     31.46 o 
   0   9  17        0.23      -18.97     28.69 o 
  -6   0  18        0.08       23.79     62.07 o 
  -4   0  18        4.49      -37.24     41.38 o 
  -2   0  18        2.04       -2.07     52.76 o 
   0   0  18       18.91       30.00     63.11 o 
  -6   1  18       52.52       85.91     46.24 o 
  -5   1  18       16.69      -10.32     31.74 o 
  -4   1  18       32.09       34.42     37.29 o 
  -3   1  18        1.56      -29.86     58.97 o 
  -2   1  18      148.48      152.08     51.94 o 
  -1   1  18      171.98      109.00     52.21 o 
   0   1  18       53.52       13.29     47.07 o 
   1   1  18        6.43      -19.35     43.87 o 
   2   1  18        9.56       -4.14     63.11 o 
  -6   2  18       14.55       50.53     40.56 o 
  -5   2  18       30.58       60.32     43.52 o 
  -4   2  18       62.28       80.83     47.59 o 
  -3   2  18        6.49        5.56     34.30 o 
  -2   2  18        3.17        6.86     40.35 o 
  -1   2  18       66.29       92.87     48.02 o 
   0   2  18        0.00      -44.18     39.42 o 
   1   2  18        2.46      -74.49     49.66 o 
   2   2  18       21.06      -19.66     61.04 o 
  -5   3  18        3.21        7.00     36.68 o 
  -4   3  18        2.67        9.90     34.70 o 
  -3   3  18        9.77      -38.08     30.35 o 
  -2   3  18        2.45       22.54     39.95 o 
  -1   3  18       69.39      117.81     53.03 o 
   0   3  18       75.57       55.43     55.35 o 
   1   3  18        2.50        7.24     64.14 o 
   2   3  18       11.61       18.08     28.18 o 
  -5   4  18       24.41       15.08     36.21 o 
  -4   4  18       25.73       34.55     39.62 o 
  -3   4  18        2.36      -28.43     30.77 o 
  -2   4  18       73.63       94.44     47.18 o 
  -1   4  18       84.58       57.99     46.10 o 
   0   4  18       42.94       36.21     70.35 o 
   1   4  18       83.84      -36.21     61.04 o 
  -5   5  18        3.50       35.01    109.15 o 
  -4   5  18       56.86       85.48     44.88 o 
  -3   5  18       24.36       -7.03     34.74 o 
  -2   5  18      112.51      100.06     47.93 o 
  -1   5  18        1.97       37.24     66.21 o 
   0   5  18       62.76       23.79     74.49 o 
   1   5  18        2.71       27.20     35.69 o 
  -4   6  18        0.19       48.55     37.91 o 
  -3   6  18        8.50       38.46     45.00 o 
  -2   6  18       70.91       23.73     60.00 o 
  -1   6  18        9.91      -40.35     63.11 o 
   0   6  18       11.57       -4.14     69.32 o 
   1   6  18       12.00       14.05     40.86 o 
  -4   7  18        0.28       -4.00     60.52 o 
  -3   7  18      157.36      132.17     49.19 o 
  -2   7  18        0.46        5.17     71.38 o 
  -1   7  18       12.94       28.97     78.63 o 
   0   7  18       15.75       25.77     32.34 o 
  -2   8  18        0.84      -12.41     76.56 o 
  -1   8  18        0.00      -30.00     72.42 o 
  -5   0  19       44.44       62.07     63.11 o 
  -3   0  19       35.08       28.97     56.90 o 
  -1   0  19       10.75      -16.55     58.97 o 
   1   0  19       86.30      109.66     85.87 o 
  -5   1  19       83.52      112.81     52.53 o 
  -4   1  19       12.53      -16.15     35.47 o 
  -3   1  19       74.84       64.61     44.22 o 
  -2   1  19       13.65      -26.84     37.29 o 
  -1   1  19        7.42      -15.74     41.94 o 
   0   1  19        2.03      -44.06     42.68 o 
   1   1  19       49.58       32.07     72.42 o 
  -5   2  19        0.80      -28.97     45.52 o 
  -4   2  19       61.23       60.80     43.49 o 
  -3   2  19       20.58       19.65     38.97 o 
  -2   2  19       22.40      -26.37     38.28 o 
  -1   2  19        0.00       -1.56     42.75 o 
   0   2  19       66.28        3.80     47.88 o 
   1   2  19        0.26      -39.31     65.18 o 
  -4   3  19       18.99       40.60     44.99 o 
  -3   3  19       12.13       41.74     42.13 o 
  -2   3  19        0.47      -17.78     40.21 o 
  -1   3  19        4.31      -13.86     45.52 o 
   0   3  19        6.71      -85.35     56.90 o 
   1   3  19        2.86      -38.28     67.25 o 
  -4   4  19       81.59        4.46     40.60 o 
  -3   4  19        5.95       -3.69     58.97 o 
  -2   4  19       21.36       18.49     41.49 o 
  -1   4  19        0.34      -29.48     40.37 o 
   0   4  19       69.89       64.14     81.73 o 
  -4   5  19        8.61       46.70     40.70 o 
  -3   5  19        1.02      -13.72     36.05 o 
  -2   5  19       44.02       56.88     44.98 o 
  -1   5  19       41.75       49.66     74.49 o 
   0   5  19        1.87      -61.04     61.04 o 
  -3   6  19       53.24       12.37     39.63 o 
  -2   6  19        0.28      -83.80     55.87 o 
  -1   6  19      119.45       94.14     81.73 o 
  -2   0  20       34.45       68.28     70.35 o 
  -3   1  20        0.01      -20.00     38.15 o 
  -2   1  20       47.74        6.26     47.28 o 
  -1   1  20       48.31      -20.74     49.37 o 
  -3   2  20       47.03       90.60     51.15 o 
  -2   2  20        8.30      -21.37     42.35 o 
  -1   2  20        0.62      -58.64     39.09 o 
  -3   3  20       11.78      -24.04     39.83 o 
  -2   3  20        0.45      -42.92     41.68 o 
  -1   3  20        0.01      -34.63     45.46 o 
                                                 
